# Supplementary material for: Complex Degradation Processes Lead to Non-Exponential Decay Patterns and Age-Dependent Decay Rates of Messenger RNA
Source: PLoS One. 2013 Feb 11;8(2):e55442. doi: 10.1371/journal.pone.0055442 (PMC3569439; doi:10.1371/journal.pone.0055442)
Supplement: Table S1 — Summary and the details of our fitting results for all genes studied in this work. The data is organized as follows: Column 1: Gene id. Column 2: Category (0 = exponential = black, 1 = slow-fast = blue, 2 = fast-slow = red).Column 3: Parameter (transition rate) [1/min].Column 4: Parameter , first degradation rate [1/min].Column 5: Parameter , second degradation rate [1/min].Column 6: Residual sum of squares (RSS).Column 7: Mean lifetime [min].Column 8: Half-life [min].Column 9–17: Experimental mRNA levels at time points 0,5,10,15,20,30,40,50,60 min after interruption of transcription (data from [23]) (CSV) [file pone.0055442.s001.csv]

#"name"	Category	lambda [1/min]	mu [1/min]	nu [1/min]	RSS	Mean Lifetime [min]	Halflife [min]	mRNA(t=0 min)	mRNA(t=5 min)	mRNA(t=10 min)	mRNA(t=15 min)	mRNA(t=20 min)	mRNA(t=30 min)	mRNA(t=40 min)	mRNA(t=50 min)	mRNA(t=60 min)
AFFX-TagO	2	0.027690925536666	0.027690925536666	0.0217145927317371	0.000606927012052674	41.0824470004293	29.5966641329637	1	0.875870242616757	0.772120674873187	0.709142365936138	0.626662854904761	0.503763302863647	0.393127907496348	0.320543352058165	0.244135361588153
YAL003W	0	0.0226504239978117	0.0226504239978117	0.0226504239978117	0.000137698762145686	44.1492839205399	30.6019517317008	1	0.888102316380539	0.801801934747519	0.708462241777994	0.637195920407297	0.511231251978285	0.406313308690933	0.323261764668691	0.249490259692275
YAL026C	2	0.00655980843184922	0.0501414240507831	0.0186042619534521	0.00280045594066152	23.8548091517727	17.8942027157819	1	0.852231089155222	0.670440503736592	0.524877926156585	0.455261625273718	0.348489252654001	0.253465394555924	0.194890711077882	0.137519612265456
YAL034W-A	2	0.0365486698031391	0.18639622736759	0.0261218743936984	0.000304900396373303	10.7612220421905	12.3535362894229	1	0.690579328864613	0.541614610401442	0.469351938126959	0.391477226714752	0.298899982848214	0.223776680151578	0.187011070960007	0.139842590930922
YAL035W	2	0.00966431302361398	0.0710989237729956	0.0166772348494055	0.00152287126434045	19.5570583083184	16.0981111133399	1	0.789189759158468	0.65107968327103	0.494834732169779	0.42856001666231	0.344004434019058	0.265300182623769	0.202109442732766	0.173740614972453
YAL036C	2	1e-05	0.062428174190695	8.14395168472013e-05	0.0117056424535211	17.9824366569498	13.1980225751068	1	0.823103497093337	0.6376775066377	0.442395890764299	0.310659438178956	0.211622205038156	0.180870715802963	0.161994622209873	0.155970630322462
YAR015W	1	0.368948563669634	0	0.0454615016679174	0.00988156075670532	32.838253364074	17.8840895712184	1	0.889227679528633	0.742542362684604	0.549348517156088	0.426084308404754	0.254078698381079	0.176389075183576	0.134619480364145	0.133999268688279
YBL003C	2	0.00716516646157283	0.0609370287432099	0.0203814902308538	0.0014174698119314	19.8459480541862	14.9913595427041	1	0.808143236626117	0.617976178469678	0.484033573057299	0.396530965832008	0.297783119500718	0.215100754591562	0.147409463373418	0.117505243911682
YBL004W	2	1e-05	0.0799055827178692	8.98513456995389e-05	0.0114049504197589	13.9058604188945	10.1490243562719	1	0.790310476650792	0.512938876196664	0.326493256932344	0.243828216571575	0.181101276686617	0.149913191020045	0.122205102696311	0.118343417298795
YBL006C	2	0.0227036258595012	0.0452953211591471	0.0302578090684489	0.000310715584880024	25.740683674182	18.8393413818648	1	0.826129002433702	0.694255143399583	0.569090058100694	0.468598346739305	0.350835877377394	0.246090032419426	0.176503857073083	0.128046182290293
YBL026W	2	1e-05	0.0506821049399755	0.000145347293592155	0.00629530805155898	21.0841655112811	15.0779260324722	1	0.835178388392235	0.661496572733675	0.500934066389712	0.35072275310679	0.258244501360597	0.197822018053458	0.136926176045169	0.120401106912709
YBL035C	2	0.00514043893698909	0.112930287880657	0.0128119030679443	0.00247741035845648	11.8676637377435	9.68648998703817	1	0.710782229022461	0.462269400944505	0.369644494082009	0.317395221880882	0.256224781792452	0.19884192735066	0.162370180729725	0.149909526011288
YBL059W	2	0.0188053013275585	0.0832563554960171	0.0188053013275585	0.0101408646678019	19.5959977747296	17.9022128807877	1	0.718573065236875	0.633350153665385	0.568349407235994	0.518544250979559	0.392708301581612	0.305331521951292	0.221787453053782	0.169497804769871
YBL069W	2	0.0139424283864979	0.108616560877734	0.017538616449261	0.00313712581262616	14.6456495052555	13.5134777869446	1	0.772292804518221	0.5517907235701	0.450162789989935	0.412040316665637	0.334327421539948	0.272772676927046	0.209790268134289	0.170909062815195
YBL087C	1	0.340073734040829	0	0.0266006741876212	0.000962366909561397	49.355187236633	28.0617158969125	1	0.877653499724346	0.792987535604741	0.708862061237259	0.620637103189791	0.484245657907916	0.37707412718516	0.270823326177601	0.202209370204323
YBL093C	2	0.0177492436017195	0.181036855626171	0.0215151216571153	0.00175953007282487	9.18055133336734	9.00291884186094	1	0.656245933633541	0.446348159523422	0.396045537960004	0.345840952354898	0.283386162320504	0.209416830164859	0.160761731864765	0.143227453436534
YBL095W	2	0.321191863297484	0.321191863297484	0.0234268624926216	0.00316880529745119	22.8997221757499	28.1684079369384	1	0.836435809460942	0.761602673390432	0.691914250665129	0.636688228429673	0.494972755934877	0.345328951693638	0.294490148560596	0.237826761526293
YBR005W	2	0.038660189084364	0.0886600648356006	0.0216398790406166	0.00120143188448583	21.8859537852857	21.4828918291754	1	0.830698605371572	0.679110757714149	0.579707982125632	0.512321181654145	0.422913013492746	0.332392273742036	0.272091662499906	0.192799942339759
YBR009C	2	0.0459298191789507	0.131381936722929	0.0276169378724143	0.000392930622963046	15.0193270502734	15.4257394929022	1	0.746185151088988	0.616767163758401	0.500797910421789	0.428934010847992	0.330047909811189	0.247253273989492	0.176010407192163	0.147473641928773
YBR011C	0	0.0191189873370039	0.0191189873370039	0.0187498746213529	0.000547112022415432	52.8188577025438	36.7118889182211	1	0.904816548055595	0.815792015091558	0.753621681821388	0.700109111079566	0.57130984045573	0.458197444061835	0.390385354053876	0.324839950822787
YBR015C	2	1e-04	0.0511272105872675	0.000999414031875424	0.00326886691508068	21.4741075798859	15.5679689897612	1	0.821527534329211	0.66677236478863	0.501261733870458	0.383621278462948	0.273896470170621	0.218824725786411	0.165995770683598	0.128112339160598
YBR031W	2	0.186967071264725	0.0939996522419904	0.0246004364516928	0.000689467934327789	30.6091500837041	26.8774759803643	1	0.872000983003885	0.742072312453494	0.67146861214134	0.59642707646562	0.475875817028545	0.366920385777464	0.276069966601382	0.212572312947484
YBR048W	0	0.0250545963172698	0.0250545963172698	0.0250545963172698	0.00112367905899705	39.9128362451688	27.6654702432683	1	0.857204740327716	0.78254905291313	0.685048138064449	0.624119246902081	0.477475518048995	0.359334146474095	0.285534766469955	0.215456942729851
YBR055C	2	1e-05	0.0315775037976291	0.000245547777139018	0.000667697585534601	32.9473730692593	23.2555195657477	1	0.850267719694558	0.758634616943488	0.638950261011401	0.550710140442005	0.403492611975116	0.305384691249345	0.231318768161823	0.193073222768708
YBR092C	1	0.144934305048838	0.0186515395241883	0.0401832865300461	0.000343665617773937	35.9129309236035	22.1564164345782	1	0.869747676488502	0.739739102360934	0.634613002718571	0.545102339842214	0.38414333377394	0.246658475767148	0.172926640182593	0.125190021654136
YBR104W	2	1e-05	0.127503776740253	0.000194639714557317	0.00761372069348666	8.24520301388423	5.84920617393943	1	0.618171169419286	0.283161945970799	0.15038146649366	0.111428334923498	0.0884152482630662	0.0679548924142283	0.0520808261935001	0.0497474649035196
YBR109C	1	0.102021244660132	0	0.0262155737452134	0.000420072536904111	77.3527848023737	40.4470156067231	1	0.937239371159801	0.878313274112117	0.809152967242137	0.755046024076758	0.613216301479267	0.492946326329783	0.404855912243684	0.324761859652576
YBR118W	2	0.0324589083610887	0.0324589083610887	0.0211316188447627	0.000547832439946432	39.0653172361378	29.1844028282991	1	0.862889758781353	0.775819590975673	0.703558175400356	0.622297595320195	0.489856089539674	0.394779832542607	0.314688321125366	0.251187516375603
YBR127C	1	0.221370088206882	0	0.02043611222626	0.000339062124984345	67.0022748692499	37.4531399183266	1	0.92136346154512	0.845818948441475	0.767768471873214	0.709990571675937	0.593245075711628	0.478179188114464	0.38530232605084	0.310527250006034
YBR141C	2	0.00113180909132561	0.145595092808794	0.00717298697207031	0.00542065815032897	7.89076632508116	5.8597280032907	1	0.596723633909858	0.285273713130175	0.204346925674243	0.185295462613731	0.143620293253351	0.119704837484863	0.0931728606552679	0.0863571598751706
YBR142W	1	0.496112629298475	0	0.157190996559998	0.0144352799728624	14.4243728063482	7.49702473927402	1	0.711039611430218	0.341863268277149	0.148993346346359	0.0932141455368661	0.0616134552981229	0.055639049112629	0.0485845991416727	0.0534175041511985
YBR143C	2	1e-05	0.0529171327452652	7.34162016321796e-05	0.00281575635489102	21.4674337606959	15.8605564221394	1	0.833578025765777	0.640339319970117	0.506893376550679	0.398321088467528	0.302985374374304	0.247068735437697	0.179773220121719	0.150296823138081
YBR166C	2	0.0257050186676565	0.119453365005359	0.0186285294301407	0.00655325403864668	16.3950140855087	18.0181485701514	1	0.8184797688227	0.582376223799225	0.523837941139146	0.483139727791378	0.415715944899952	0.327435767527708	0.252012333015107	0.204449436124737
YBR181C	0	0.026100688072598	0.026100688072598	0.026100688072598	0.00178533554774899	38.3131661977087	26.5566634244988	1	0.859891206929829	0.756567171443605	0.692296726652827	0.618592713862552	0.465624165165953	0.340272942690196	0.260113305318769	0.202192244059345
YBR188C	2	0.00966087145031174	0.0717654285879836	0.0182818277123556	0.00368481543767233	18.7708544451495	15.1176241531672	1	0.78821430662938	0.645787718265029	0.461291054438849	0.403947318499311	0.325012300180542	0.253679153479787	0.178773162099934	0.146964423839295
YBR189W	0	0.0245431761042411	0.0245431761042411	0.0245431761042411	0.00151399288879231	40.7445228666716	28.2419512334035	1	0.870735823799282	0.774527350732705	0.702792302050176	0.625919884737944	0.4997171204878	0.371556099463363	0.284792283353456	0.208297203459115
YBR195C	2	0.0307682114020885	0.294604279003644	0.0215567283077968	0.000688070471034805	7.46010700879054	11.5189284211482	1	0.644680435369938	0.502912939484971	0.463016065816742	0.424518118529472	0.330594266635575	0.260165270918303	0.211066829814971	0.174230148784235
YBR202W	2	0.0213453217259688	0.330089699739432	0.0238959296520636	0.000744205212104884	5.38723151976119	5.95464532917534	1	0.53937252770495	0.395904577209635	0.365404985303052	0.325915907127423	0.246549017553391	0.181441935539509	0.154682691150823	0.125373826733264
YBR213W	2	0.016793952565258	0.182399073144822	0.0191853931625605	0.00575219286553141	9.41474213743741	9.64745835784085	1	0.685012600865591	0.435480949649211	0.410958407686503	0.381705829003363	0.315621936776612	0.235032788748404	0.190708890885713	0.155548255497431
YBR228W	2	1e-05	0.0352933404148872	7.99131919812505e-05	0.00118686542143873	31.8705190966866	23.4159949916806	1	0.850582310606475	0.754759104278018	0.643301060970487	0.527758426325878	0.428079211636207	0.316693760373321	0.263817516030719	0.223159746341843
YBR246W	2	0.0227872363957573	0.0534326497140375	0.0154883824498077	0.00114653475632407	32.422601736333	29.4817991998727	1	0.877995828577627	0.760996294797652	0.670446125249655	0.586385213550093	0.491969054433327	0.42941578645039	0.362736352790614	0.281728818185506
YBR251W	2	0.0180591862301016	0.105988329490508	0.0180591862301016	0.0130075654221201	16.1228541207111	15.6923687495825	1	0.681330205361496	0.612844577687154	0.531167740608406	0.488680522115589	0.390124232725093	0.306422140916471	0.210190675213312	0.154941362928142
YBR258C	2	0.0362717493836553	0.0894546775155788	0.0211963851443335	0.000388209775500934	21.5644668013455	21.2906025036235	1	0.818387683089221	0.67008054004395	0.592714610144464	0.521059861887636	0.411835797080754	0.316674396334797	0.262981976450746	0.217626975717091
YBR264C	2	0.032025451121174	0.0574164845552561	0.0272117881022438	0.00260417794863635	24.338653052065	19.2533699495718	1	0.848000762263631	0.684679049391094	0.543494626577026	0.48110121133161	0.381292702120683	0.280795742165454	0.192194390121716	0.145618878709177
YBR282W	2	0.0125943688057445	0.103355418426873	0.0125943688057445	0.025147997984992	17.2488457955306	18.1358029786815	1	0.65841540750076	0.626606507774817	0.589653452961857	0.543158620619972	0.443821671196125	0.3645534253258	0.259333899532626	0.225848797859198
YCR012W	2	0.0924259696895166	0.0495596825719043	0.0219720528263578	7.52910189109634e-05	36.6693677477449	29.5522074623559	1	0.880616110335793	0.776613244189387	0.68971100837324	0.619990459783296	0.497451279988364	0.394176738071705	0.323846606938316	0.251903337890957
YCR016W	2	1e-05	0.129819551959466	0.000276301980221884	0.0107640960968164	7.98117431131487	5.62257548606202	1	0.617120206828344	0.271764978081757	0.117436858963589	0.0884305659968167	0.070299698018046	0.0551866557477879	0.0454817204976973	0.04083176087701
YCR031C	2	0.255680526194111	0.255680526194111	0.0224469881756375	0.00117256881466685	24.2302686663627	29.1302064632713	1	0.838339518735884	0.770574033302635	0.696061082923211	0.620034653952582	0.506881692988285	0.385405386830139	0.309897083821276	0.238364008868638
YCR047C	2	1e-05	0.157973435899729	0.000202622660549873	0.00538841180465004	6.64216989289954	4.70763153275718	1	0.529277436610329	0.21527820669618	0.0965027889970467	0.0810472325633263	0.0729139547459359	0.0622444277942758	0.0482588805296988	0.050865788088924
YCR048W	2	0.152843233488	0.152843233488	0.0251475240846262	0.0020050262819917	23.1539987887144	24.9224908241569	1	0.818896129935418	0.711280224237973	0.651545684157797	0.577851786384018	0.46064211829781	0.319390179544284	0.264420744228822	0.213929888048418
YCR052W	2	0.0244593131940526	0.0439354937155894	0.0242289442707767	0.00193247601573215	29.3810026783905	22.4070592714897	1	0.875353470636226	0.712555895966834	0.595060633039134	0.544099579315603	0.42074520008677	0.30296800034813	0.239177542931446	0.183853289628748
YCR089W	2	0.00106885041575948	0.0770261584975917	0.00314369401006371	0.00253192730709052	17.1585643429713	13.9749450522649	1	0.778432800073058	0.613036323432292	0.451421668146527	0.382701264351618	0.321696555577306	0.282229785289294	0.243438471844457	0.215643472781762
YDL005C	2	0.0399056023235497	0.0887950390407387	0.0233966660496765	0.00163845398449517	21.0225108549031	20.0024714763371	1	0.820167993966747	0.671667434092982	0.551132701390335	0.504418227521183	0.411639332433031	0.298100818707208	0.227425352740593	0.193155079621701
YDL014W	1	0.609260389749494	0	0.0667514954860452	0.0109185866711038	21.5462751330207	11.8516640476924	1	0.779665448320568	0.603494135169648	0.377384609340976	0.23747654370998	0.147237069998752	0.109823493541391	0.0798095256561342	0.0734668848293284
YDL031W	2	1e-05	0.111105924919178	0.000172762232735786	0.015610213622705	9.52053472160005	6.77427894100329	1	0.692416123591125	0.355671516737453	0.165406804094622	0.123860897841627	0.10053679351771	0.082847964204093	0.0648916500063732	0.0702946945316199
YDL064W	2	0.00918300411143873	0.0487687491607725	0.0190210815739021	0.00147591430891526	25.5864620149216	19.5583297653645	1	0.827429838474046	0.708516879395898	0.564868872380938	0.475862775050009	0.387002553308557	0.275049150740356	0.208224831595798	0.173328400253574
YDL083C	1	0.15736789310137	0	0.0527285224590434	0.00258869763303275	44.3832132103081	23.0378500028246	1	0.888402949328854	0.764171248063889	0.681953446125371	0.581493461151011	0.3635876469174	0.218338135654877	0.14009658006217	0.120349565000992
YDL102W	2	1e-05	0.0776554536910947	7.50999782456192e-05	0.00317586509148442	14.5902171041902	10.7636432970091	1	0.756370496568621	0.522387945737502	0.375034466610345	0.276449172901886	0.219338225024655	0.169284610807059	0.137143397003634	0.11862352084358
YDL130W	1	0.0347655191962854	0.0208185631643819	0.0549911533811369	0.000734580888605905	43.4660405210029	28.9532854336523	1	0.874316611897654	0.791418916927898	0.696049306759713	0.629343872048035	0.494566074425049	0.375423258820546	0.300361204853816	0.205164428700121
YDL131W	2	0.0117748980838342	0.065666964239699	0.0168577622771269	0.000908554454851355	21.9323914262996	18.3718837020882	1	0.817387788921445	0.640019261922249	0.569413957967482	0.478905526168471	0.363114829894956	0.282473026492384	0.241204803616464	0.19493298124017
YDL139C	2	0.0533648062917859	0.236195402846349	0.0222710184394476	0.000831929585984154	11.7286651550828	19.1391989304666	1	0.746307119241851	0.60738218491492	0.552009958003612	0.505511536468667	0.388906359831688	0.318411572603356	0.237406657354382	0.206280072343056
YDL145C	2	0.257868719708363	0.165716172662487	0.0251067292219246	0.000481810501547844	26.6083630040689	26.3411373850419	1	0.859440281119373	0.748292440458726	0.668273856283558	0.582199284155995	0.471937770313397	0.344234287084572	0.280510583227157	0.208847267719019
YDL182W	2	0.00203081331704027	0.0796868723252658	0.00684255215083774	0.00600054507162948	15.869169349928	12.4760270663121	1	0.792539476367764	0.563574720555557	0.402402349811428	0.347721060520669	0.292496843505404	0.237953519357617	0.185534787151904	0.161176779793048
YDL191W	1	0.0496128550580189	0.0208901275106571	0.0319772334719583	0.000492745860765909	43.7996075763736	29.3024658707983	1	0.872064412973511	0.800562244472022	0.711856024586301	0.625494189117556	0.492040060970103	0.383605614781579	0.290247411731833	0.228377040072228
YDL194W	2	0.0149155666954411	0.106130396272577	0.0176303471908118	0.00263174675537322	15.2505426221596	14.2417447001145	1	0.779782755171301	0.559999143799371	0.473903506335195	0.421512816013102	0.341045366098661	0.278571934887067	0.223620159303324	0.174581615120194
YDL201W	2	1e-04	0.0937064142641023	0.00107380943323614	0.0151866854995955	11.6530026463513	8.42509194576663	1	0.743104971174875	0.455426497248628	0.234353299027844	0.190520172120772	0.156608508656558	0.129166805018449	0.097195496964713	0.0800940222806114
YDL229W	1	0.151827830173017	0.0231288576226767	0.0304600891723272	0.000625649924179613	37.3343606346872	24.6273928601068	1	0.863187609249131	0.75776464270048	0.665356551299534	0.580722415492564	0.43063197034316	0.301819568512239	0.227047657349935	0.184928064790094
YDR002W	1	0.161780954340955	0	0.0245428213320287	0.000481834987171663	65.4699010836636	35.1181241653763	1	0.917974477290092	0.854008183793055	0.78133170875705	0.694916355673519	0.566739464593562	0.430402147051493	0.352146914802823	0.281794612602577
YDR005C	2	0.0320280025931633	0.0320775929103873	0.0211787444579595	0.000436005298434251	39.1895754598181	29.1902863689189	1	0.893387024413314	0.768168754742734	0.696025241196175	0.616615470662301	0.494582867552905	0.386131217467124	0.323965785829759	0.250649821306301
YDR011W	1	0.594936591925166	0	0.0250277708310376	0.00076402891237037	46.6790215504051	28.3499143299199	1	0.908493427825375	0.795153799891017	0.676736974900739	0.618616667602905	0.485764889501754	0.37516779962232	0.289364758921076	0.22706132001739
YDR012W	2	0.459749002648361	0.459749002648361	0.0246362592823565	0.00401452200980107	21.3828388577025	27.1188060241646	1	0.835719435262217	0.748950941806238	0.695274559075998	0.634620096522321	0.479765766222378	0.359169937976891	0.267299648353467	0.197035520325747
YDR025W	1	0.163623724281516	0.00309812686215765	0.0421231614423468	0.000478870436014265	45.3554404643939	24.4412905917607	1	0.885085966629174	0.780810863585746	0.67882430963034	0.589079295846712	0.410096020073397	0.276400449848672	0.173420629069163	0.13725372934863
YDR035W	1	0.276893705943755	0	0.0447043013242763	0.00224286500672312	36.8151887541232	19.6700105251318	1	0.889051651799741	0.760284563668603	0.590996206715921	0.479972928950777	0.307805587239836	0.202843756386963	0.141127816450514	0.095271617023155
YDR037W	1	0.229916761964129	0	0.0294813763846575	0.000589939660588693	51.3173195262338	27.8600626855269	1	0.903869874690733	0.802442023300092	0.723043870322524	0.629391687709886	0.457246203734746	0.343324370297945	0.260347383219814	0.208194509056336
YDR041W	2	0.0644587192669965	0.0703822434505269	0.0209128224116444	0.000804857024049147	30.2746150793805	28.0007985459842	1	0.875209775481042	0.739964012466464	0.662093268218614	0.592924908448593	0.484157260790377	0.402773092029847	0.310088170950091	0.24578071307949
YDR050C	2	0.276940931636968	0.208635826087175	0.0236100022287105	0.000462380975625784	26.2158632358686	28.0041783246697	1	0.86577789711294	0.750920320886978	0.686568526931755	0.615690426263286	0.471522575790645	0.380680096065134	0.29569243628047	0.230058197420554
YDR060W	2	1e-05	0.106719678332261	0.000207584430454683	0.0086045170502608	9.82082196911736	6.9566064231663	1	0.678822110543011	0.364857869476892	0.202764228326871	0.120796564242424	0.0865452569251872	0.0724875808402606	0.0614317491714829	0.0581852318086138
YDR064W	1	0.710429983024209	0	0.0242805347461585	0.000651624976321522	46.8156473750784	28.9989381530179	1	0.887115255596409	0.785629563867718	0.701141396152814	0.636280328025043	0.494596946635639	0.390591278485371	0.294566434058503	0.22082672464442
YDR071C	2	0.080438241571306	0.0374754103051778	0.0237944282678221	0.000948302134747489	37.1504858661027	27.8175092904069	1	0.893611698502853	0.766355727279346	0.66706989332285	0.604638508103703	0.480057564801333	0.385477567338487	0.298423621194649	0.217539917748976
YDR081C	2	0.0496834730327907	0.188024612652755	0.0192698678441566	0.00191377755367826	15.0533313858622	23.4342799487288	1	0.795693756853778	0.633308428870062	0.595616647926656	0.550309627916531	0.452368129683421	0.356507278939207	0.299758241781034	0.239379362873735
YDR110W	2	0.00657120959098919	0.149034872311934	0.0145551896457561	0.00673211888627045	9.32783911218135	7.8419863417194	1	0.668927226448995	0.376745830159434	0.334610261207329	0.300607999364606	0.252561683339156	0.191656755528772	0.154584943138272	0.141170915168921
YDR116C	2	0.131532256585521	0.158793305721837	0.0259854432142019	0.000960980937324331	20.8792049213263	23.3521716201894	1	0.832562448862575	0.693246729978663	0.626473689090429	0.548684321115407	0.429440212007217	0.338502842878526	0.237663043845701	0.183144863167003
YDR117C	2	0.0473396870744275	0.133289160658161	0.0267318243502638	0.0042337759740781	15.340358045755	16.1912530184279	1	0.789046344797227	0.578407705550232	0.502511066825099	0.463855249869718	0.363127177001033	0.267021489496747	0.174114777618794	0.145187917848698
YDR155C	0	0.0207021447388854	0.0207021447388854	0.0207021447388854	0.000583324601568672	48.3041739207664	33.481901995048	1	0.882542129654215	0.812663143531644	0.736323070800868	0.668779279101859	0.547212837583349	0.433888302184775	0.351056603268523	0.283975912736009
YDR159W	2	0.133510461311394	0.133510461311394	0.0272067257985766	0.0193082064690726	22.1228335084209	22.6231205431242	1	0.708929938129969	0.654032864194029	0.612924007675023	0.562391345317295	0.440200052428519	0.334406850281213	0.246801399841611	0.179939984999448
YDR180W	2	0.0191800833482915	0.116858958788578	0.0185631849373395	0.00539653985942239	14.9459473269636	14.9311889223424	1	0.790704472707926	0.543994674636402	0.49380869838106	0.442961435249902	0.362524653253595	0.289458688161046	0.218044205919857	0.191603205581564
YDR183W	2	0.0721184640152765	0.264972441158237	0.0211256894206405	0.00120709783527134	13.0937391375134	23.7187080055648	1	0.778193229285402	0.666946572891828	0.594879060919776	0.540704404234358	0.463311843801847	0.360422088367541	0.26686370135386	0.230305574576223
YDR201W	2	1e-05	0.0447379669102546	0.000232241018940883	0.000415515909038245	23.3096336590114	16.4713606162467	1	0.805982850365256	0.667807062428918	0.529299143244128	0.419902281425655	0.292967655676187	0.207747560052315	0.141221048006529	0.10573734111964
YDR205W	2	0.024271587145986	0.0531361577507353	0.0217600101179112	0.000991905544147673	27.3282949603621	22.2195586347258	1	0.861609642898742	0.702943149153494	0.597989906907688	0.536012493180453	0.40993367733972	0.329391478376962	0.248292737342468	0.198190859151089
YDR224C	2	0.0240941149569326	0.107446345849701	0.0247605006645535	0.00726702979114385	14.9998466731307	13.5708001213281	1	0.794524884694911	0.524233151473482	0.460350924423985	0.412936461444524	0.321916278271997	0.232071969340631	0.164668447347769	0.130461856912774
YDR240C	2	0.0360941715086905	0.43049873563524	0.02172750382474	0.000812716019022233	5.70351651143779	12.5014253774022	1	0.623893817599943	0.513987279700748	0.473160573083165	0.435542727233819	0.358230625385993	0.26809653088481	0.217000464851885	0.169906215997267
YDR296W	2	0.0477561115664992	0.111063373882187	0.0211525000366546	0.000414501784301232	20.5120001285067	22.7087477956873	1	0.809782696445067	0.693777818611731	0.595306883987741	0.525155503815328	0.42901149291565	0.358127019006171	0.270010624906194	0.220606135428243
YDR308C	2	0.017547588145163	0.20276712760153	0.0247980706174235	0.000304675670654772	7.75081720460935	7.19124941143729	1	0.591608447212401	0.418242179172082	0.343487672724373	0.296302812316023	0.219878670993169	0.171771847248367	0.124909842182198	0.116745615423774
YDR310C	2	0.0432317816314754	0.211114030070709	0.0261397443988558	0.000344505641374592	10.4341078412433	13.3632604287152	1	0.696197688293274	0.556562826390073	0.480128376647154	0.40348404748464	0.325124587648162	0.253564752969922	0.182545604549366	0.138682089051333
YDR324C	2	1e-04	0.15016050996508	0.00156396572690899	0.0193597836751135	7.0806362918516	5.05059236167357	1	0.605305198406763	0.18870669976337	0.116326121945298	0.100304363668671	0.0880164622771386	0.076454294957439	0.0610454656037681	0.0649437349478998
YDR345C	2	1e-05	0.0375216546362361	0.000207058750872715	0.00419699978251034	27.9309687156763	19.7839657141596	1	0.85988273506627	0.739168315779953	0.597634756316778	0.484539091225675	0.321898090578737	0.237736093592521	0.200908691163245	0.166146138231275
YDR353W	1	0.131982804565614	0.00151393329469005	0.0380637764492465	0.00132470497405816	54.557488654099	28.9330987403492	1	0.902613856764999	0.800673671231305	0.731594212193194	0.661844550238342	0.492119180028605	0.331861254920482	0.247304300995128	0.185613966004527
YDR354W	2	0.0231441006533341	0.0865539716886276	0.0221416342665737	0.00403369642683426	18.6445862927529	16.6983766253582	1	0.825265666714907	0.602854894615937	0.510760360777797	0.44999566487178	0.365512328484691	0.280910673611032	0.203377361773079	0.161580970342577
YDR356W	2	0.0260627021285757	0.141351876418224	0.0255571733640099	0.000197782474083743	12.0645425606391	11.6451578330609	1	0.7031926504308	0.530799564650719	0.443575629441497	0.367879609267952	0.282425876701435	0.219810561981149	0.157939422111503	0.131052743948095
YDR364C	2	0.0441903128369489	0.127956613845022	0.016392367444709	0.0019063245548862	21.4687880856092	29.2950459771397	1	0.843457615820241	0.687606576169578	0.649239395381101	0.606290142377261	0.492043869503457	0.41413120533902	0.345943229146242	0.310025461407382
YDR365C	1	0.326661824498328	0	0.103801016593858	0.0145182752359582	21.8788964841375	11.3706870837798	1	0.82763219027602	0.604382462653384	0.319207528978134	0.201064858310364	0.0899262808041278	0.0633549871336039	0.054880018566514	0.048467127811922
YDR382W	2	0.0264319297338123	0.0264319297338123	0.0223342968934674	0.000553427871194198	41.3036090001362	29.3749937229173	1	0.867124109289024	0.785897050530104	0.6997487920549	0.627051412206448	0.502740532188306	0.388191733943467	0.312753612849	0.242323027385768
YDR385W	2	0.345314192328629	0.345314192328629	0.0250454703313784	0.000725362062983303	21.4116464810834	26.3547042041053	1	0.849493583729417	0.745938520154816	0.668718854226335	0.594343452388898	0.474909343210128	0.341992211954998	0.271409858996926	0.211081420202372
YDR397C	2	0.000777637831207947	0.0955037539061702	0.00550997149808836	0.00430653742959637	11.8520599072471	8.72727057993241	1	0.712739560938592	0.438942626632891	0.297211478497235	0.23497645867358	0.178761529925203	0.14158671860193	0.100698789826888	0.0887757034152221
YDR399W	2	0.00314583414968272	0.220528478966509	0.010620890793989	0.000809267237590657	5.79500185988335	4.6019137675481	1	0.488560691599182	0.275912299604396	0.230484292678749	0.210396448443482	0.183255484562258	0.160986207135177	0.132758630775014	0.126178510764826
YDR416W	2	0.0679813227385298	0.423949573315546	0.0216388970944451	0.00183164330686042	8.41912162895479	21.3409703289156	1	0.731966090597474	0.628311292560772	0.567032396034317	0.519388341531515	0.442365049945101	0.348275664648896	0.24748134442246	0.20352181622027
YDR434W	1	0.288636715880149	0	0.0223890882554899	0.000711145164720484	58.5228654857424	33.3036407255553	1	0.924830788604702	0.838909764291329	0.759286155771724	0.656318415355228	0.529089030590449	0.431440458788961	0.341910125531824	0.283866367561804
YDR460W	2	0.195835643664756	0.195835643664756	0.0237024657398868	0.00658337405243606	23.6480130809525	27.0572841251148	1	0.789769703583241	0.73469359044901	0.687054474825109	0.624053096615107	0.478165786688487	0.381068088643549	0.273158406307365	0.206687878296885
YDR498C	2	0.0165876737074973	0.0914818717763223	0.0165876737074973	0.022344145286958	18.5066013838232	17.7597135403531	1	0.679495423641427	0.625073198715723	0.574667684525223	0.528561915008878	0.429580987127013	0.332713643078913	0.226455497358498	0.167900721410819
YDR524C-B	1	0.820096782301399	0	0.0288462598837089	0.000683679000396714	39.5440123395673	24.4308528925047	1	0.888177573532392	0.756521956854361	0.645298802153256	0.569407979823217	0.423432279913144	0.307309548110206	0.2464693091841	0.19228659149033
YEL009C	2	0.0374131662934948	0.0659511001239135	0.0177837303662261	0.000338650740179466	30.0276516666232	28.7769207381222	1	0.869546070669686	0.740751637673324	0.663097321959522	0.594078923986944	0.495153032867198	0.403647416609491	0.341815380716797	0.276980700070406
YEL026W	2	1e-05	0.0383077895899326	0.000103861376444462	0.00130819357687229	28.6102667773229	20.7278193123334	1	0.854250218921843	0.731089778164256	0.604319492857431	0.504500466176822	0.358890954807056	0.278028334078032	0.218131377889105	0.194398963640704
YEL027W	1	0.387590393759648	0	0.023154263265359	0.000266205349930831	53.5087639524966	31.3224929470516	1	0.90926302568147	0.821329330685954	0.716452859710784	0.655329506740534	0.513611357403555	0.413204459914103	0.320274739856544	0.258892127394379
YEL050C	2	0.164421231804268	0.164421231804268	0.0283800098878545	0.00158987053399406	20.6590045331627	21.9968876710426	1	0.805029689938592	0.699626730850737	0.602718641199434	0.538551668149858	0.425764941866269	0.291123486509493	0.229301076300203	0.153901579835743
YEL056W	2	0.0314359747996992	0.0907481149879565	0.0267008369170692	0.000661213221591231	17.8201632726875	15.7133643465542	1	0.767255277866803	0.635655422237347	0.49487635655654	0.43899155865416	0.322698625890387	0.235863161637359	0.182792070212095	0.1406912704581
YER043C	2	1e-05	0.0373270179362334	8.67435254729239e-05	0.00196812036994471	29.8706870790439	21.8410026160486	1	0.878371794179296	0.736664570008383	0.614820795687794	0.508497570103519	0.379201005550034	0.312067228711704	0.246015879007293	0.200845002609551
YER055C	1	0.624904625228772	0	0.0505760739635637	0.00346823630622965	26.1731718511324	14.8279357169674	1	0.830689811643244	0.650588171702534	0.481368418842966	0.355921017005523	0.221606636901056	0.149879874932228	0.103602742775009	0.0860142693158807
YER065C	2	0.0281795434664306	0.0281795434664306	0.0165625978071495	0.00158035883003278	47.9318686243423	36.6250780855057	1	0.880250736056171	0.798067481576014	0.752256496661467	0.697032487954045	0.560776591400016	0.47212160584307	0.400506623609693	0.322912499357103
YER074W	2	0.204532930417566	0.204532930417566	0.0225631336987671	0.00210036927895501	24.6046365494191	28.597139588976	1	0.824274276227488	0.755204393275096	0.694281006578504	0.625119958653882	0.494656094741845	0.369990355691343	0.310148420708657	0.240863168182778
YER102W	1	0.209246084420745	0.0127941832182166	0.0281849300869814	0.000469394464844815	44.4990891855486	27.2310436800434	1	0.880524177392508	0.789775034478564	0.702113258823285	0.613604343830305	0.459023950693024	0.345218813897967	0.255706799099571	0.212334971536449
YER114C	2	0.00199371761308244	0.0559402686458042	0.00744313170089729	0.00514714195696643	21.8845643060142	16.8090463313946	1	0.851290673532854	0.657424877916469	0.500716695656453	0.421248199426415	0.341261996593499	0.27460907238769	0.210947735004614	0.167370439500612
YER117W	1	0.0596928992052891	0.0195650155773883	0.0364513596469174	0.000689862439773847	43.4932724651465	28.3894982069973	1	0.877795205935463	0.787359573186966	0.700516693962936	0.628851627335432	0.489667548679901	0.34866501174211	0.280520903502165	0.20566293730656
YER131W	1	0.167252095582742	0	0.0611090976691897	0.00417376033037971	40.2801688336523	20.8702811054759	1	0.875667622478536	0.776192107438892	0.652115701950597	0.528794789061629	0.294095516609449	0.175316060587799	0.109898513369444	0.100928707018758
YER164W	2	1e-05	0.0431803553702566	9.33751280816443e-05	0.000704787548506917	25.6329194437559	18.6683139290532	1	0.839082424004539	0.696068244450005	0.566617164363753	0.470193131273142	0.329060404105584	0.259854043090703	0.207083908735249	0.165026764296739
YER178W	1	0.577943008877729	0	0.0211328703620887	0.000187386885066021	54.2407462753391	33.3908335646876	1	0.914375758459548	0.817520018951774	0.733931045241693	0.659986388686024	0.546197641565473	0.429982917507742	0.354872967812738	0.282578295591602
YFL017W-A	1	0.632624172697917	0	0.0460080067852266	0.00817774157112249	28.0582165315799	16.0774249112329	1	0.863135703948699	0.690584840162379	0.467373793662123	0.385935920467171	0.270498809389464	0.183690070255052	0.127823228986764	0.0863372470054992
YFL037W	1	0.0686862989088343	0.0122049707175174	0.0339047025380078	0.000733895099875467	54.6734732348255	33.5242018899057	1	0.893556934145736	0.823332248043106	0.754039969339416	0.687904213901872	0.54285582595978	0.41522675447269	0.339942244878885	0.252138730332924
YFL045C	1	0.0938000901460706	0	0.0634187466027649	0.00075516861352075	58.4120904548287	30.0510599166561	1	0.912434957267306	0.82487066948466	0.75754380904884	0.669124611135611	0.50222277199458	0.342886284561485	0.248454949712063	0.175437338261252
YFL046W	1	0.74141494486473	0	0.0361622899403717	0.00242639999473448	33.0482055615212	19.7701778110142	1	0.871642312214385	0.725032201129112	0.568183309565245	0.477304108898631	0.340976402219479	0.251908038826656	0.167114412202842	0.141254830973017
YFR011C	2	0.00465393968787361	0.0681675455480497	0.0107905175536079	0.00387571711623569	19.6549001881568	15.9558586883626	1	0.827844661738018	0.626045871680762	0.497848829838332	0.409893393284598	0.341565580715195	0.289152998593669	0.221539477962085	0.181544879958109
YFR027W	2	0.0436941195382161	0.276847103455924	0.0221030312581851	0.000696100168501117	9.28691264240611	16.2153511401872	1	0.702817600599166	0.567036419831477	0.511947809361941	0.472033988880021	0.373775185873903	0.301129532852881	0.22609103499023	0.184509438361902
YFR031C	2	0.020506052810191	0.236835832636016	0.016293305671233	0.00158306694021169	8.77648397130906	12.6267606133532	1	0.670630229753254	0.521801720366527	0.460584301260276	0.438963729153848	0.386754575688088	0.323838541827467	0.245879100228183	0.216602657157727
YFR031C-A	1	0.634248537476802	0	0.0254306262808054	0.000135701558576734	45.6293410331602	27.8437449695934	1	0.887092601233484	0.78597622348642	0.696480033473862	0.607659452828205	0.478182772293223	0.367439832119585	0.28827379510937	0.212614307157524
YFR038W	2	0.012122839272175	0.133944470052949	0.0179529479277661	0.000942167555596594	11.4690699843455	10.3833021416251	1	0.698323997115547	0.495602592173344	0.400389357380567	0.352940154632167	0.284653003916656	0.236673530327246	0.180610225582742	0.150705260619829
YGL031C	1	0.164854280718214	0	0.0357461316029685	0.00124508580802274	52.2389078614607	27.4908716942553	1	0.878530149665944	0.802550811485168	0.702098631180702	0.629958835615872	0.478121268767014	0.332618968529778	0.239564823212223	0.156996059410932
YGL049C	2	0.0207097603225883	0.142813487325102	0.0262383057925571	0.00294763543541599	10.94214371322	9.87130590816019	1	0.698240935454231	0.45789684831716	0.392027504742449	0.351314940421613	0.250619467827717	0.175558034598973	0.138775541853699	0.10895383835551
YGL050W	2	0.0126334528138361	0.169715619367491	0.024061811423419	0.00266258948440099	8.36330899237656	7.09081072161919	1	0.621051127719274	0.373641066245322	0.308575713074936	0.276379440530295	0.211837152081917	0.151625984458528	0.114846562923332	0.0843508762827749
YGL061C	2	0.00772469720762748	0.134419286113092	0.0181104539945906	0.00154810477472482	10.0358275185229	8.2084203121676	1	0.658244936646212	0.430072474292448	0.319379847305394	0.283241457754757	0.225910411889987	0.173159588848484	0.132121991121428	0.110484206856183
YGL076C	2	0.229763213257726	0.132395406234923	0.0225372482719698	0.00010307777442267	30.9113754438028	29.4547060175275	1	0.874308309818813	0.768776163718185	0.697122176116316	0.619479865294789	0.495859959317398	0.394310181241598	0.316559634737946	0.246673775210082
YGL083W	2	0.0317546934897741	0.159678393769198	0.024739545134368	0.000290705015585637	11.9287639948669	12.850445963868	1	0.714521939471319	0.54658063755172	0.461850999196376	0.403887772534962	0.317631567164862	0.241241200759724	0.184118721764604	0.142304884556859
YGL090W	2	0.0407219158337973	0.156372802250353	0.0184672562487512	0.000709238770533938	16.2616610269592	22.897488609909	1	0.77566960767931	0.674238144681854	0.581661790203535	0.540181551658455	0.431983922149009	0.346775103110501	0.302950599585994	0.262449712163221
YGL110C	1	0.690133662747771	0	0.0232996924460936	0.00183862951734094	48.7150001418039	30.2086431600689	1	0.911500444247336	0.802068661656358	0.690342499983079	0.627038289966731	0.52432925971021	0.416149492653972	0.305854713120676	0.235565701560292
YGL117W	2	1e-05	0.0362355920590223	8.63614214316669e-05	0.00131041357527697	30.784224507838	22.5144512564151	1	0.84614700301538	0.749173558585892	0.638417076146375	0.52999413639517	0.389368267498373	0.301603683440422	0.253768108650779	0.215837277709183
YGL129C	2	0.135915277191037	0.135915277191037	0.0264282041843906	0.00354091435561273	22.5979441314235	23.3839802766293	1	0.783962043748548	0.690427303006822	0.626551997761054	0.558274537334205	0.441455140679613	0.324951891959328	0.247346143034545	0.189136651129958
YGL135W	2	0.0299801426945548	0.0299801426945548	0.0220781699776888	0.000526739009801614	39.3245103460687	28.6602666067927	1	0.865306594118401	0.771064112121596	0.69700428543871	0.62136593324871	0.487232497209251	0.388663064605429	0.304716944519399	0.238181999132301
YGL148W	1	0.105217250107872	0.105217250107872	0.105217250107872	0.00615914334051679	47.5207249274605	24.4245647037883	1	0.91979620858803	0.833348417909512	0.722834569615773	0.60438148749387	0.393072404125933	0.219334579180989	0.133498512516879	0.088076328668852
YGL159W	2	0.0283548871111846	0.105053370701506	0.0217155555450124	0.00204484045699927	17.2833439917459	17.0757045819532	1	0.799446622038959	0.601238395823097	0.535317062264528	0.452676087349488	0.378514471944289	0.287657694720714	0.22389853168632	0.17821516629111
YGL167C	2	0.00635741304631133	0.0364113418750295	0.0126927150592431	0.000350607969398367	35.0926982913951	27.2163501082355	1	0.882662343284973	0.760265476036481	0.667705343973715	0.580127994348047	0.47399980148236	0.38329176500421	0.316903306643523	0.258209288105574
YGL169W	2	1e-05	0.107846695283219	8.60246619977645e-05	0.010008664126245	10.3493411451879	7.57179861187435	1	0.707914711612197	0.385698011051162	0.236437043176111	0.187049060643336	0.152131938104742	0.128003562534841	0.114151707456923	0.110226182216616
YGL189C	0	0.0243592448727752	0.0243592448727752	0.023229465146575	0.000177952990040904	42.0504749435874	29.3457649116761	1	0.888141790110247	0.786102923524824	0.701118014424404	0.620024243305065	0.498724921189834	0.38569412731895	0.315945149102645	0.237100446480434
YGL191W	1	0.149196194084817	0	0.0252635588344386	0.002631209784666	66.3930405092428	35.3727647261327	1	0.944919333174239	0.874538332284749	0.793486239320794	0.703555645030511	0.534514011579911	0.437794829794751	0.363921770894857	0.276969654447537
YGL211W	2	0.0086791663656721	0.100298823710133	0.0126601886912674	0.00532882898206827	15.4668657937909	14.1612933062313	1	0.795708517317355	0.543814074582252	0.472833278473842	0.422833873229335	0.360934066494989	0.280361156601496	0.241825248945888	0.213564742295312
YGL212W	2	0.169617025123005	0.169617025123005	0.0196430045585446	0.00460511058978556	28.4021717186561	32.7453949302887	1	0.816063384446012	0.767958085420678	0.725842199294333	0.67191076917906	0.534711172935166	0.425044728957579	0.35019455061032	0.29197683483258
YGL246C	2	0.00916647784103153	0.177740527935131	0.0155923518690584	0.00363208281527229	8.49557749387498	7.68661118500471	1	0.638812883212335	0.391221565596145	0.35974948461487	0.32042456248679	0.27287040302424	0.216464262784446	0.176973541225755	0.155031123266481
YGL253W	1	0.319574178287481	0	0.037696708891549	0.000648401636878432	39.0441705440041	21.3402223810781	1	0.879727383494277	0.74760051235846	0.642408221126743	0.513748049442004	0.349791078335641	0.24604406345187	0.179118356758164	0.123762236973153
YGL255W	2	0.00147103201887301	0.0573118061013669	0.00471131578574656	0.0020418535221419	22.3234168242735	17.6929129518523	1	0.839534420866106	0.657569799851603	0.529500151634431	0.448442357414873	0.364512702276526	0.294135095545172	0.242057060584332	0.212488434880023
YGR033C	1	0.276200174809763	0	0.0271412171373889	0.000297620168838177	51.3265815103482	28.5170168569143	1	0.904683989513707	0.809260419239436	0.714279592289991	0.617133738757022	0.484316977015383	0.376857050895756	0.27178166374284	0.211732440488324
YGR060W	2	0.0484763855132825	0.0498278335101171	0.0199362621239418	0.000334502403692103	34.9076414024052	29.4766472195653	1	0.874066054988536	0.769956146719478	0.675147585550625	0.621978400294823	0.496240632385998	0.401114194512432	0.319532504366144	0.276469545264793
YGR061C	2	1e-05	0.0585006112474806	6.05044100671194e-05	0.00215902085801384	19.9156560441162	14.932053674055	1	0.786853967135325	0.649924210071263	0.492705952547427	0.378473170201093	0.286236061714726	0.241123417236444	0.182836069336594	0.168901135495625
YGR072W	2	0.0203397202626885	0.138471671970043	0.01776784504365	0.00355316871340039	13.5050063125924	14.8039119875892	1	0.764251561213905	0.551256668511464	0.479233373420615	0.450198577886953	0.378854929032632	0.303717567354149	0.233149856012664	0.201982903151642
YGR085C	1	0.130598695064778	0.023517286924805	0.0269658206539344	0.000379650227625358	39.7177810513285	26.8526904701809	1	0.871911511701457	0.772308291329089	0.684956708939724	0.607202736742086	0.460932803092773	0.347017046162271	0.260664323503294	0.215465763895204
YGR098C	2	0.0944460663101438	0.0798883368750948	0.0226428964175405	0.00069738927262413	29.6620306627503	27.3205282997038	1	0.871052898818315	0.737280910223161	0.662729541703256	0.59070167625599	0.486386551066149	0.37541959837991	0.29190630319192	0.235603929235836
YGR106C	1	0.260275494642191	0	0.0274546917715738	0.00298916248139586	51.7919781235466	28.5858580949951	1	0.902087391450485	0.827902635091244	0.729323487054257	0.635454198016285	0.444348116579662	0.347212971199887	0.291640078949765	0.23267176289131
YGR116W	2	0.00630160915241305	0.0665465857831275	0.0178784130881903	0.00117711321585336	18.5655976071761	14.2279591896508	1	0.794348278371555	0.600404721403208	0.466251042600924	0.395192586801224	0.273586832936128	0.219235524234659	0.159694267653618	0.11820213901457
YGR129W	2	1e-05	0.0679975820516034	6.59730473997808e-05	0.00762278858499117	16.9330685889662	12.6077940772529	1	0.817186625927789	0.581829269561942	0.395518186309506	0.342287684621069	0.239909043638228	0.203413682193125	0.171662207297307	0.14071551831847
YGR145W	1	0.291574995001831	0.291574995001831	0.291574995001831	0.00582611415913202	17.1482468857407	8.81380138859223	1	0.736688309969205	0.464438323992806	0.201385534778316	0.0986180900315753	0.0469697754004893	0.0332533591135759	0.0256720055527772	0.0255814619944343
YGR147C	2	0.0615821583908705	0.400985331088305	0.0192694842131262	0.000622216365217268	9.07075948192645	24.0514791768063	1	0.740305879387013	0.66853489636621	0.582467115124474	0.534945229411081	0.453748980601376	0.380298174137129	0.295868654271044	0.245618448262496
YGR152C	2	0.00443097921718383	0.0900750996298149	0.015672272344902	0.0016853074397632	13.5729607436758	10.3946547401671	1	0.727212440670022	0.508711809037738	0.35977971724815	0.308821240363969	0.216642644082965	0.171203611855812	0.119427284776519	0.101939721975726
YGR155W	2	0.0105692848903951	0.0466876178970492	0.0183917134286549	0.00251511695555917	27.5019498099889	21.2961073963383	1	0.859863653912237	0.721052646493215	0.595078996355668	0.485225424058413	0.403113488458164	0.320885899783385	0.247759502212308	0.179535311523211
YGR159C	1	0.503152529844044	0.503152529844044	0.503152529844044	0.00874697289109122	9.93734445010102	5.10756020125121	1	0.540226523248736	0.128622214387515	0.0588881818842485	0.0477430023523504	0.0399823316863844	0.0296569867867872	0.0283611281673692	0.0274794836882815
YGR187C	2	1e-04	0.131984151556897	0.00171360689124165	0.0125101372196243	8.01274360964821	5.70027758733329	1	0.628024814126088	0.263665499736593	0.135458564655623	0.108366409110618	0.0919653706011559	0.0767369639352199	0.0573553152318074	0.0507500369043469
YGR192C	2	0.236815933720692	0.204395414718055	0.0219140882360436	0.000269386109412245	26.7594230136053	29.9163376785314	1	0.869619334986889	0.76168885959278	0.702092478721798	0.626701206457917	0.4975126196847	0.400449800092438	0.320264803758353	0.257728481465058
YGR214W	1	0.183430073743255	0	0.0293873689107328	0.000611222989932389	55.8348999323398	29.8461781602362	1	0.915366331509257	0.816253728115274	0.724935915521113	0.649925107653516	0.494073939365737	0.391960626367169	0.285956012120443	0.196300184098656
YGR215W	2	0.0248410293625855	0.156460211130041	0.0224068861643951	0.000744357423713934	11.6305531355911	12.2122662074345	1	0.68851703752018	0.563124464613132	0.443522672302372	0.394371734900147	0.309543891328868	0.245419575304547	0.185839341377465	0.165663157982247
YGR234W	1	0.206395791094279	0.0267875131575078	0.0284958417657327	9.6927608492091e-05	35.9571921705052	24.6156211320185	1	0.871732024388425	0.751698642554653	0.656814518890472	0.576490606508412	0.423632262236381	0.3230498920465	0.242335359890147	0.184239380130064
YGR240C	2	0.00432746141427641	0.0563298294485251	0.0138949701660051	0.00188665814228058	21.6204983471317	16.4614005608946	1	0.825722020198184	0.647183323147906	0.497164899326859	0.444096223827576	0.323441661363741	0.240509067892344	0.190215320629039	0.146650415736937
YGR282C	2	1e-05	0.0279366125505591	7.18564770078576e-05	0.000288169872299295	40.762231824521	30.1565758142061	1	0.898478715341367	0.786622457144386	0.696016115487385	0.62385326553525	0.499668112451654	0.403022088905206	0.347060319609046	0.28422284575948
YHL006C	2	0.0477211743419634	0.104356240199522	0.0230990696832814	0.00205422410973652	20.1603565834371	20.8075457588122	1	0.819621681225055	0.65503486387231	0.577466448092652	0.524024370843784	0.417890006268292	0.288957216679024	0.248766932996803	0.209045377579163
YHL007C	2	0.0805888646807867	0.0707999417617319	0.0190998492073293	0.00232770756247275	34.4764300672608	32.275093907726	1	0.890945485836504	0.78182986545698	0.674140536919821	0.631422536016145	0.550814785817798	0.443633136490688	0.338503968714377	0.289598737167374
YHL013C	2	0.000593471125295234	0.12355498055017	0.00516841068036394	0.0182694822656616	8.97978673273442	6.54368598398639	1	0.679940987904692	0.279856108016113	0.206870577212507	0.183166945780689	0.148707966887371	0.106894924753095	0.0795191056952411	0.0654043418355448
YHL033C	1	0.268485040962179	0	0.0275135090681322	0.0011819162776184	51.2441910877126	28.3589061443124	1	0.888998466470287	0.798069708412815	0.696977287433138	0.640016111407878	0.491398503832529	0.366607150063896	0.281048332152734	0.192663424307046
YHR011W	2	0.0141349531388998	0.0644988206714389	0.0141349531388998	0.015993619511484	25.434363672077	23.3919125251532	1	0.738037631802896	0.675180861463594	0.638170826254783	0.591674057782629	0.479943594716384	0.358602328100243	0.300783449618719	0.233367364429497
YHR019C	1	0.340592596834924	0	0.0239344815401345	0.00297439496732454	53.5249618440874	30.7836196451763	1	0.862362144213536	0.802788339779222	0.734199129061783	0.658913968169566	0.522233047678753	0.414088515726244	0.306942743032404	0.232388403764028
YHR027C	2	0.0590468378193691	0.132239037526639	0.0184287566854927	0.0026748871086498	21.9778891548298	28.4434927355737	1	0.848869022382413	0.708502172758044	0.627432384379387	0.590050526977165	0.510832610483623	0.425104567481629	0.317166147539349	0.267189953905151
YHR046C	2	0.0071146416561096	0.105257899883509	0.0108541823586606	0.00638141932961305	14.7320212973629	13.5984805919369	1	0.790919203204366	0.54933020903091	0.439723258182249	0.412014918006715	0.358634729143868	0.305684648964052	0.263596311550882	0.208379410900212
YHR070W	2	0.000370360512292795	0.0864157361954566	0.00273466942594066	0.00227724219757927	13.0831042135352	9.63331582507982	1	0.723417517635813	0.484770911432684	0.33562365612102	0.255921947045199	0.191899682559882	0.149133797391473	0.123551533382314	0.0988419422952771
YHR105W	2	0.222896192677907	0.154231181906677	0.0176889747164821	0.00281917978760063	36.0643517062595	37.5838293384199	1	0.903040403602816	0.785365336684346	0.742256616942673	0.699215762987654	0.59271505510676	0.487313202688037	0.40813393652076	0.304565455906896
YHR127W	2	0.00138361925078266	0.0802648974023638	0.00799149911591751	0.00690358457252535	14.3681285463108	10.6774190984407	1	0.76283857389921	0.528663243688823	0.335395309352037	0.291966338784879	0.226730585671452	0.170460904669271	0.11682029153946	0.098492039563617
YHR134W	2	0.0393027814260926	0.277904300619642	0.0227417636308229	0.000360508567013096	8.60075522968465	14.0045109412868	1	0.678435787952609	0.544193549355276	0.491931031615991	0.442888268950006	0.345885835902706	0.26626877818401	0.220164431589072	0.175801174499826
YHR142W	2	0.0159667889347739	0.193696390612985	0.0131804669276685	0.00413097417722145	10.5473828413691	14.7619233890354	1	0.723933695599998	0.516586822287074	0.493524199342944	0.470366825022855	0.415076877488923	0.354016175991234	0.289407023753505	0.2574875524733
YHR144C	2	0.00529024006877454	0.209683025343164	0.017615232997548	0.00333077140803109	6.04876093606773	4.76547259656364	1	0.512720324855325	0.254425374157977	0.222495589277023	0.20359453169572	0.166482186571522	0.126805515583942	0.0955170786263105	0.0802848144856047
YHR182W	2	0.0337671353131089	0.107180717072217	0.021089710929244	0.00181400894920421	18.4544771842942	19.300244154533	1	0.813491079820246	0.623729049720365	0.561108782952478	0.496954329233356	0.392251819769397	0.31950607531625	0.256577302824519	0.192162829218654
YHR183W	1	0.0837760002919739	0.0837760002919739	0.0837760002919739	0.00192180928297806	59.6829638867233	30.6756782817043	1	0.90914684194018	0.841601668897343	0.769615227642899	0.696729841320231	0.512043419763361	0.362608474303837	0.250355085295922	0.155511970093851
YHR200W	2	0.0572746616757832	0.0613954101030605	0.019262854457526	0.00371498715618736	33.4820866226834	30.4279792481299	1	0.893593495167582	0.778057222134864	0.646462412623457	0.609234650067477	0.530635065828186	0.431561281491006	0.341124999293244	0.261921566974794
YIL009C-A	2	0.00111282434661738	0.0468463882929622	0.00902561309707046	0.00223684456464338	23.4219078882155	16.930479559691	1	0.839665748101347	0.660391307350233	0.50809960888369	0.451907747944588	0.306503360398296	0.236814278041548	0.157247788336315	0.126406340229903
YIL014W	2	1e-05	0.0507575713780832	7.54990956409992e-05	0.0040112750791961	22.3066001963386	16.449663395537	1	0.830355457977313	0.682915121238124	0.513234593460585	0.398756886059566	0.306281772774055	0.244783718032562	0.197580308378801	0.152643947731237
YIL030C	2	0.0226101301729773	0.102250963216847	0.0180218228049808	0.00610509211056625	18.0568440937357	18.5517734422421	1	0.830746297774972	0.614426059379963	0.525775777301551	0.471119387779123	0.414343328185103	0.346447224157348	0.261429160127845	0.196198465225896
YIL067C	2	0.0196516641569232	0.149721439425667	0.0199820109705454	0.00203950050107857	11.710642052624	11.9818785225247	1	0.700156502837035	0.554809058972418	0.418717101545718	0.392044786214247	0.332549459011318	0.265627374150526	0.196249632121559	0.161409930058295
YIL094C	1	0.275582556474216	0	0.0322732267355742	0.000302089846084624	45.5001427293472	24.8839339060008	1	0.880173690736164	0.788433362572047	0.679735207111432	0.585963634784538	0.416953803569089	0.305878215358355	0.221333404092787	0.169750217143978
YIL110W	2	0.00285384165386345	0.153454066132275	0.0127327831205157	0.00488523287755131	7.83155115010895	5.96329136326376	1	0.595988720738876	0.296817086768207	0.228155681893258	0.20557704659711	0.160360075876741	0.130264899280216	0.097406730434036	0.0852927452113304
YIL145C	2	0.00235800526430562	0.0529775522382048	0.0103710438193689	0.00073879182792463	22.1803912254134	16.6013271605336	1	0.795073280581451	0.664715284723788	0.518736756044336	0.437261804620125	0.32779916486769	0.228819137687877	0.178887668736395	0.15429682367617
YIL161W	2	0.00967637372936341	0.0867620315203291	0.0196070325735514	0.000854149192319084	15.4867291474008	12.4964117995909	1	0.746714324181855	0.568698115210107	0.42577086761051	0.368952109338182	0.272600712351613	0.207432444319329	0.148227348026494	0.13308601209272
YJL002C	1	0.173128887113254	0	0.0277210634836324	0.00133598236271256	59.1778264928734	31.6342401682287	1	0.918032904573479	0.847962928979627	0.767305952641789	0.667122768248888	0.499175460012772	0.391409399240177	0.311757668033119	0.23912627378483
YJL010C	2	1e-04	0.157138979206489	0.00154597524654612	0.00935139580693692	6.77112058402278	4.83153780609345	1	0.555726966212348	0.206319039138078	0.107370809524469	0.0998558924106511	0.0888827781323105	0.0752171576977368	0.058476314627835	0.0568188406137312
YJL012C	2	0.0817761112718919	0.0708922398445925	0.0202780046176465	0.00244318320525772	32.9652438034579	30.3589180008041	1	0.869017076679321	0.785189293122684	0.683476498805266	0.593682997980789	0.515353639216945	0.430846914712954	0.349321899592372	0.245468363377473
YJL033W	2	1e-04	0.116295252878122	0.00186991024383155	0.0115329769104022	9.05087172060645	6.423879359485	1	0.662341054405838	0.335653982818676	0.156767288543272	0.113999334194789	0.0891239318232911	0.067090769573568	0.0605054648769572	0.0609522445605232
YJL051W	2	0.0455062409108618	0.111747501967814	0.0255143694261211	0.00150527623768348	17.7010312852659	17.7983016648944	1	0.801928711995609	0.616341790278068	0.534956898570232	0.485472186009138	0.363450384761005	0.278025958489935	0.210391174371278	0.160508601167758
YJL061W	2	0.0261647940814359	0.0977576841528844	0.0199739487052324	0.0022311394968766	18.6402501502945	18.4941290325519	1	0.81365632701709	0.616274651368325	0.547259547270838	0.497149231786716	0.373463689610524	0.318008268337492	0.244418954694803	0.200709328314462
YJL063C	2	0.0292747825231552	0.094387653489845	0.0239064138706454	0.00105209192019988	17.988952377539	16.5774768543922	1	0.790427912054755	0.629564986074588	0.50580034615273	0.449923221068322	0.351898775508397	0.27859416066234	0.199425205253527	0.155268440145096
YJL072C	2	0.0175053757183582	0.0893961823645603	0.0228845829787555	0.00112260712775553	16.5099733113644	14.035751623729	1	0.775241296186481	0.572848414912443	0.480305747783264	0.400690873468011	0.310696627708094	0.218773482884208	0.180033549742059	0.13794143411177
YJL081C	2	1e-05	0.0514304562432297	0.00015486446647438	0.00430498998578077	20.6952400831852	14.7705612751351	1	0.82764526228283	0.656500863430933	0.472474433377573	0.369092976452687	0.249815719512518	0.183681322755693	0.138971933626216	0.109818214741604
YJL088W	2	0.00243649902338883	0.0879057164453612	0.00723171710245026	0.00317534964914844	14.7983803338808	11.8643481710371	1	0.769876076177837	0.521087845001962	0.427065586397452	0.345174490739414	0.281812259540978	0.232490720076189	0.203183001379917	0.170948591808342
YJL096W	2	0.015622424316233	0.0660102955691562	0.015622424316233	0.0111098660913491	24.499979944414	22.1532468497096	1	0.738573441155905	0.686497722469657	0.627615844472132	0.559520314253951	0.44592903398728	0.356939138036084	0.276525820386654	0.218884462687381
YJL111W	2	0.00912752807176128	0.0974129886339519	0.01343187732592	0.00849691197223	15.7643523503391	14.249127407514	1	0.810425751311013	0.564360402157719	0.439941760367803	0.418366223781477	0.362948879382504	0.299394577688192	0.226041765860286	0.196633152150883
YJL136C	1	0.538538731343716	0	0.0236946260676061	0.00013138986082932	49.6311690661073	30.0074720572148	1	0.901418620371725	0.80346656866794	0.706452575785126	0.634524013208099	0.507033083685109	0.396111087504092	0.311092654796779	0.240450524958884
YJL181W	2	0.0699300541867053	0.381508144495824	0.0247879146004702	0.00148860164749835	8.46435910964956	18.0064493839597	1	0.718206656239055	0.585951489398383	0.544682358993233	0.497229590462505	0.38229604500001	0.281074494316157	0.223374357960651	0.167361121295412
YJL183W	2	0.0220853314210914	0.151112593517106	0.0237902484259516	0.00359505821694134	11.133709998593	10.7864018135638	1	0.7127130545258	0.476956070016548	0.416058531696004	0.380800716743993	0.292201467598714	0.21437989701863	0.156309006151087	0.13408269933665
YJL200C	2	1e-05	0.0565500596461049	0.000180471076599582	0.00772908286507256	18.6599969601045	13.2614582378007	1	0.829800676464092	0.610560165385245	0.455035416630628	0.303714868544551	0.214374990518825	0.161518470222755	0.117481599608097	0.0898263941986828
YJR068W	1	0.73825187894146	0	0.0403010374397146	0.00692236536827675	30.2314619864757	17.8700196860443	1	0.865472675443257	0.711755264999862	0.53350581786947	0.402015123322052	0.310150672202467	0.22278956092696	0.162343635314483	0.111960673403328
YJR080C	2	0.0679337848782529	0.0969864600465413	0.0218918749688557	0.000588636250921032	24.8796052833568	25.5803819355221	1	0.837804200844873	0.727803840467394	0.640617003999127	0.556101466413288	0.453302593936481	0.378185975784272	0.297080046804258	0.220245397897761
YJR101W	2	0.0662551927401491	0.313964587010776	0.029392419621681	0.000450231466943141	8.55862677599958	13.9138365612812	1	0.682789717030685	0.575107610895413	0.480292464362318	0.404766052749634	0.315415785828205	0.242567133202069	0.170736759364135	0.122919224478225
YJR112W	2	0.00314531668251676	0.139747533148105	0.0142013434106928	0.00600437506722391	8.54822493098508	6.4805870988868	1	0.628138859893505	0.319773827901994	0.236029726521818	0.210511829806186	0.162947215923584	0.13048202977021	0.0919865894060347	0.0740029524150587
YJR123W	1	0.269702545257816	0	0.029349511950888	0.00169673495189594	48.9032708901563	26.9157620998958	1	0.875877184860787	0.772320355838365	0.698766726033269	0.625417898329597	0.471250752199054	0.345339177819722	0.250196844430217	0.178214711288471
YJR139C	1	0.120945918999761	0.00974076386516881	0.0233337788693561	0.000346217851258372	58.7903829591244	35.5390458392922	1	0.905415037136028	0.834004663029681	0.768702622386525	0.701703210593971	0.55536593240554	0.453786208764788	0.361088443937262	0.290098273898418
YKL002W	2	0.00516331609333688	0.0335320226197467	0.016013059058764	0.00421658526921192	34.175798010905	25.0547717352757	1	0.900659457980773	0.773694623711698	0.616333519846857	0.548544989217839	0.458526698282731	0.355256985009897	0.269631411548195	0.210529973198883
YKL004W	2	1e-05	0.0982670604261958	5.83233085954916e-05	0.00696307418066177	11.919953973655	8.96610473295289	1	0.729867746846287	0.458199555263416	0.299227174065898	0.244243202387714	0.213690912851484	0.180897304924179	0.146900535732848	0.146741880481692
YKL006W	0	0.0272373731267555	0.0272373731267555	0.0272373731267555	0.00504298622798998	36.714260047996	25.4483860892544	1	0.830725119424043	0.757757988950252	0.685726254702429	0.608367262278781	0.469232084099906	0.313092265752239	0.250491242410699	0.168948169103609
YKL014C	2	1e-05	0.0588007914583544	0.000112852827108727	0.0178417912302068	18.5103950567177	13.3622160559282	1	0.846316614613621	0.656654676178208	0.433226533575653	0.300108769292149	0.202287152260797	0.174461920886338	0.141453994645175	0.134100658691383
YKL018C-A	2	0.0439154736887124	0.118368552883656	0.0255773657352788	0.000267925287393678	16.7420435992215	17.0991703722498	1	0.766219121254776	0.640404893011838	0.524372512873482	0.462242330502078	0.34952480095011	0.272486653549891	0.203091860461618	0.165807273385191
YKL049C	2	1e-05	0.0706200092156342	0.000118943615089946	0.00647629455831318	15.3486239262783	11.0561004874614	1	0.774990950610009	0.561723788198306	0.349520921075147	0.277557877791447	0.189732105300783	0.148862893468911	0.108748563821775	0.0892007287232288
YKL053C-A	2	0.027978015095969	0.0498803993259702	0.026193465565966	0.000659982228103616	26.5626982613381	20.4917048856155	1	0.820350552628484	0.713865648088649	0.601151759902535	0.494480369924433	0.374681730159952	0.291646112046727	0.209296537780644	0.164522611126536
YKL054C	2	0.0378517795590658	0.0482753689849504	0.021766414602313	0.00105206149907367	31.8018108948512	25.8710300038041	1	0.877892919199547	0.74808197314036	0.637821814275684	0.566989501671208	0.469102486522376	0.363379745416907	0.292659532747556	0.221564399018151
YKL056C	1	0.728337038186308	0	0.0237793035568764	0.00015422376027764	47.5453391839519	29.5709920319228	1	0.898244169526724	0.789401879293764	0.714406188007594	0.627645039447977	0.488847920262352	0.39273439868759	0.308915802438115	0.242154183342896
YKL060C	2	0.048723035722142	0.0383798329619788	0.0209304799682225	0.000396249607780428	38.2059845654895	29.7434110317069	1	0.883519878689274	0.780988893449211	0.683671931347146	0.628631876861186	0.498660671121306	0.392273405202816	0.334399371085218	0.258489138670449
YKL108W	2	0.046159288031665	0.382729672692745	0.0240129022499321	0.000508430854649468	6.8135823840605	13.8876405598124	1	0.651798476302929	0.560136259021435	0.481666205235884	0.437658575886051	0.324594314851502	0.260547803385742	0.214637117985036	0.17527079774778
YKL114C	1	0.52608371609094	0	0.0314732057585409	0.00461562106013979	39.3764108717497	23.046196223208	1	0.898917169785046	0.781557893817087	0.630249823892673	0.500777776396634	0.404973085789038	0.298162042051955	0.234093444236289	0.161163852457162
YKL145W	2	0.0136521497334757	0.0334588038467301	0.0192994639781222	0.00250508932741774	36.2417821700042	27.0303321917586	1	0.894928304607538	0.786720123399226	0.643012154415806	0.576735887443282	0.472435724194907	0.38595227860312	0.297387619972284	0.229124137427266
YKL154W	2	0.0181831255813999	0.129980041387667	0.0242544948189236	0.00508315880139664	11.80914725009	10.5025976163771	1	0.729082570698968	0.471654521758687	0.392148609268029	0.348770290086741	0.2805432594833	0.206875118214927	0.142944611483609	0.104149039860162
YKL203C	0	0.0286851478313163	0.0286851478313163	0.0244648710182427	0.00142904660879758	37.8680903268998	26.8902054679296	1	0.849247019120128	0.778484112019973	0.684624998744125	0.586566716906242	0.472501628555221	0.371121451852297	0.265804542490122	0.217197529900375
YKR044W	2	0.0146536876497664	0.152934703175205	0.0159401766254601	0.00117135544736883	11.452420230586	12.009417564784	1	0.710797218235226	0.5203676204368	0.447129826060727	0.403562967391428	0.349964035858202	0.28076152666113	0.232137740984006	0.20018799338603
YKR057W	1	0.544173373798875	0	0.0242827245287786	0.000356367001660452	48.5321388776418	29.3010017283712	1	0.902479212732248	0.789883555944059	0.71482206565071	0.618730286142065	0.502512402325066	0.380727673968768	0.301949328409199	0.236254487071158
YKR085C	2	0.0143413049306505	0.0752875088783771	0.0194432541911401	0.000955993561293387	19.3866001541875	16.363613736971	1	0.786035690499654	0.647295978320286	0.514810493293794	0.425607957583534	0.348451620247545	0.269717741561415	0.203170175966442	0.169190837927069
YKR094C	1	0.145018949425571	0.00513171383805568	0.0424584334528351	0.00306306224481569	45.7990153107175	25.1316811883287	1	0.849909262405501	0.786618768932419	0.705391132188798	0.607711568508378	0.414851509230021	0.277704444804312	0.188058473927407	0.147720749956126
YKR095W-A	1	0.494458981694665	0	0.0501761371246827	0.00440703973002184	28.019442268363	15.5203514557379	1	0.840493671914796	0.687724705378881	0.491633132347739	0.363699226932089	0.232291039912004	0.163278606945348	0.108945257004319	0.0747104745321402
YLL004W	2	0.0345268031672254	0.392550015988006	0.023032747793092	0.000666640884722782	5.85147893081445	10.6492931805257	1	0.611630897888718	0.493693982986547	0.454317693095249	0.405742620498291	0.332420365672463	0.247581807036419	0.188883939204495	0.160405640224949
YLL021W	2	1e-05	0.0535259106065495	0.000174171685922407	0.00660783919827108	19.7515014006149	14.0501474479068	1	0.82768603523469	0.649980939542508	0.444399455092114	0.351519122514337	0.227135853585851	0.173874041385379	0.119689952803135	0.104665055284244
YLL042C	2	1e-05	0.032497796841922	4.28997727952998e-05	0.00352624397151269	37.9324835096063	29.4782824184096	1	0.892641237995157	0.791948361768578	0.704941147510202	0.622487693880405	0.448276478168055	0.397814501952528	0.355034803585405	0.320127813636241
YLR002C	2	1e-05	0.124652161623239	0.000133365616537136	0.00584883625025685	8.62316063748735	6.1851044021068	1	0.628775397107878	0.309368542113379	0.18228742501772	0.133277623520039	0.102107991246764	0.0888672148798413	0.0713938634024043	0.0764028023589009
YLR004C	0	0.0234693450138576	0.0234693450138576	0.0221495880170558	0.00209785186572808	43.8781699208722	30.6682053184865	1	0.881163608379595	0.778830309236704	0.697373197104602	0.653397492217206	0.538361283931836	0.395338759154845	0.316193260852195	0.256141927857431
YLR011W	2	0.131475406063185	0.0706261792811081	0.0235523543572756	0.000540138113034819	32.5690751279085	27.707008283081	1	0.866882770129548	0.771153178005382	0.668220868823612	0.590522696390628	0.490696123915299	0.375903598888453	0.292063458156892	0.228586868851888
YLR020C	2	0.0266431416803506	0.0926706465793939	0.0185309989317415	0.00125309131303268	20.4315085333661	20.8108888698189	1	0.824944295081014	0.657104184940557	0.563956801728096	0.514976963868311	0.421534387817908	0.340727677437386	0.267500731272499	0.229436795700314
YLR022C	2	0.0127956349156504	0.176310947017293	0.0183084149645642	0.00245795650898409	8.98378908970887	8.46273374523688	1	0.651772078251535	0.428408293770017	0.372051950446956	0.340388623508229	0.281545745595484	0.225180584505019	0.166175289779691	0.151053320433762
YLR029C	1	0.237977109617722	0	0.0289949448476935	0.00207818088919402	51.2971098341324	27.9624968851031	1	0.889795897654094	0.778078339218253	0.711155715703981	0.632943207807203	0.499605853277893	0.337962480323339	0.267657406349587	0.193086718541595
YLR033W	2	0.0424158130557363	0.376557035906178	0.0249171857442739	0.000489473208574764	6.44975306285055	11.9127358482328	1	0.630045161184576	0.535026252563118	0.463006682044442	0.391974544522644	0.326298069261777	0.244879237784523	0.18636297978859	0.158302362153058
YLR036C	2	0.0397972183485396	0.171660458947859	0.0241488742447824	0.00204531247712449	12.5225756726994	15.1081874075071	1	0.743329412127357	0.557071481293092	0.505256295094292	0.451341005976908	0.35621107282539	0.249963720236287	0.204541250008041	0.171104373199291
YLR044C	2	0.185110946670861	0.18892746159504	0.0218271433321606	0.000926907828817594	25.3470449973496	29.4042992573097	1	0.86548527422694	0.744435470913816	0.68503186236828	0.630986623633355	0.503574012907276	0.391790018240381	0.316490787429662	0.249235723706454
YLR045C	1	0.689410748360274	0	0.031531554477499	0.00021183058141128	37.5163189704279	22.5932622526835	1	0.870753072726308	0.744921536413217	0.629251415500008	0.548082304470821	0.387074548999698	0.292015883634763	0.208831249661569	0.160152182772307
YLR061W	0	0.0232244694621789	0.0232244694621789	0.0232244694621789	0.000359755553346127	43.0580341836657	29.8455550615539	1	0.880210147478535	0.790461802164535	0.710615766185572	0.625338558450244	0.507304193276105	0.402042033349085	0.307869569418585	0.240561912575788
YLR068W	2	1e-05	0.152614358333094	0.000169108208198062	0.0160033608896505	6.93948034734036	4.94066489434441	1	0.583609724491248	0.17903516929458	0.122561750393275	0.110518026513301	0.0883423454401661	0.0688307760349277	0.0584665857774829	0.0524470127087167
YLR074C	1	0.329350733521037	0	0.113399432532079	0.0122495072737542	20.9634935862285	10.8749546634941	1	0.807125138874268	0.57290448427045	0.318328011625166	0.171762890497836	0.0773799690167336	0.0618777076304858	0.0515684274178172	0.0544047714501091
YLR075W	1	1.35385230528345	0	0.0230893793751209	9.32830567738847e-05	46.2644878220592	30.1420738957943	1	0.893973445915784	0.789719511900216	0.712804536472261	0.637370496556498	0.499995836234991	0.398233429850625	0.316615495369842	0.248163332818311
YLR086W	2	0.0754328188693467	0.114646361957154	0.0231128184244227	0.00078268808199231	22.4310675542547	24.1481945644124	1	0.832026061924885	0.709166171495633	0.607430465170075	0.559553408775878	0.449536963891818	0.347438355425728	0.259539098775587	0.222003845684843
YLR103C	2	0.00486899267498039	0.122194351528634	0.0140920682848588	0.00228165991260562	10.5893088232517	8.4338005713756	1	0.677173475650307	0.425505154488833	0.322777884683358	0.284222570365646	0.215190243290353	0.178718264230398	0.134947406039608	0.121066688983849
YLR109W	2	0.178243967668761	0.178243967668761	0.01900538884414	0.00189056902916054	29.1134718368976	34.0229184032719	1	0.846956033578671	0.774492636496999	0.7285430250811	0.675929347911948	0.547014005149122	0.440732995168298	0.368929487485799	0.296594884488776
YLR110C	2	0.0309464798064937	0.0309464798064937	0.0235153770477596	0.000411278002511495	37.4196091793952	27.1124964084828	1	0.86332534523486	0.772987924543817	0.677802566220875	0.601759856133261	0.468462522942144	0.35437795842904	0.295448859600271	0.221653046178639
YLR150W	0	0.0223002146157887	0.0223002146157887	0.0223002146157887	0.000538825037013971	44.8426177608171	31.0825341233032	1	0.875443100512115	0.798368658840095	0.720201925515491	0.650779165754557	0.510017408717151	0.413210075638202	0.325538944733452	0.258070898708549
YLR179C	1	0.0735420283608536	0.00666931114385319	0.0210052866789928	0.000902932629506627	77.6274196714309	45.7996567036156	1	0.91364078366448	0.871372294658897	0.816859063713487	0.769959812035404	0.660665003886701	0.543845672546122	0.45774893339828	0.39194116603167
YLR185W	1	0.0454929632985831	0.0171159480249988	0.0626088908749625	0.000329470103461293	46.590830626769	29.240552684506	1	0.891409454084955	0.792245173915784	0.722746141501895	0.641224110930254	0.489893805198702	0.361991676322261	0.270599020205612	0.199771820504504
YLR190W	2	0.0781504920410275	0.127574810122857	0.0251995696999102	0.00258646276449959	19.9356273331301	21.7266182083353	1	0.832073477534292	0.652512279225525	0.597641466029014	0.528344597662188	0.423937496062975	0.325969381574906	0.233736119361226	0.175786933721112
YLR197W	2	1e-05	0.0709590397747947	0.000206675020259188	0.0143365416455203	14.772429560047	10.4648085711541	1	0.785029149502104	0.560702445595005	0.355977911564681	0.197396035587607	0.147822085735927	0.110493229741674	0.0868790258668884	0.0768366406514349
YLR212C	2	0.00887061758689451	0.103120242394115	0.0163037603878657	0.00612196999140694	13.7875907792409	11.6693096814925	1	0.771682874530482	0.500973591206478	0.408721017118971	0.36775415245812	0.294558953451165	0.229624695916465	0.184311647393521	0.142885981704713
YLR249W	0	2.06676097274773	0	0.0299020254772205	0.000843266238335829	35.3779461528918	23.2486788521145	1	0.850818580383964	0.74912227811194	0.654882712888521	0.553967311381411	0.404575238627175	0.284248851798023	0.228005733903233	0.173551579854089
YLR273C	1	0.360140629987739	0	0.0240454617089171	0.000531276682510133	52.6946616860047	30.4747881062785	1	0.918644158316511	0.814483055877278	0.712953606074655	0.641102684436514	0.504695810272609	0.411264334724271	0.307527210039647	0.241682585355947
YLR305C	0	0.0297190653597708	0.0297190653597708	0.0276520885856702	0.000837818982825252	34.9060336455806	24.4490906151061	1	0.879854598298518	0.743236281578093	0.636254076553396	0.580518768073955	0.433124528629577	0.325310936725201	0.235105537419779	0.188586988901711
YLR316C	2	0.00325434402441883	0.072907206674615	0.00861747965961178	0.00647304693044953	18.0884516361537	14.5899438851193	1	0.817430148066161	0.614231402912912	0.445847626359818	0.388950724649392	0.336911496259667	0.272923045919631	0.207057129117981	0.183635507715618
YLR323C	2	0.00614162429676389	0.132477337840678	0.0149930965862429	0.00250173055149162	10.169100396795	8.33136445427867	1	0.672066835160608	0.417634421259281	0.33570396972209	0.28854367086591	0.230837111937144	0.191576469909922	0.150088412397834	0.124387825537484
YLR340W	2	0.0297280575447917	0.0297280575447917	0.0208828704145191	0.00266466148309715	40.7621964832439	29.9814077858305	1	0.856637319470301	0.760421055237815	0.712472411959081	0.651449245625817	0.511871607558886	0.396402137884765	0.314650520282486	0.256877771326795
YLR342W	2	1e-05	0.0343496046719252	0.000140259292312486	0.000852540342510994	31.1789537226895	22.3217966251175	1	0.835778899912414	0.745827101229146	0.63049437921255	0.538627486812173	0.388422735445452	0.29479935903131	0.235328997402896	0.191137950553774
YLR344W	1	0.216558656010037	0	0.0306238404180385	0.000243214276852091	51.1250439702183	27.5549678687122	1	0.905752834064146	0.81743586950805	0.702641194815725	0.617513247804095	0.466666221644138	0.343156272343688	0.253239971422551	0.189144441310935
YLR363W-A	2	1e-05	0.157073932686278	0.000166665727171141	0.014456997580314	6.74798701619782	4.8062796232294	1	0.566416743477132	0.169149558511394	0.128465753331652	0.108259852763463	0.0889364892821593	0.0681163105823517	0.0551657406595276	0.0516992479195406
YLR372W	1	0.480437945564549	0	0.0428512520352444	0.00458172713147051	31.6622780419714	17.7595613119423	1	0.863476524300968	0.714083608548796	0.553961156705321	0.434068580552036	0.259812184388976	0.196178045085418	0.151453461997909	0.116640064897071
YLR386W	1	0.306831809825858	0	0.025803441991992	0.00533185458296473	51.7909776549371	29.2245694470914	1	0.926169906585106	0.837338852176882	0.736872991473506	0.609436122604356	0.44046666566341	0.382339734079059	0.310286968724068	0.24113008050733
YLR390W	2	0.0302140628211721	0.103910742240815	0.0268131918374419	0.000876739640262919	15.8571394556638	14.3494825453444	1	0.755871965775898	0.599824143506727	0.483160620620065	0.392612186416815	0.32033522542262	0.236545173600195	0.17030707112852	0.123400160215316
YLR409C	2	1e-05	0.132243938836448	0.00011797685111874	0.0169031262406939	8.20211783999522	5.91043578135234	1	0.652573435652161	0.263552472487877	0.153479878437121	0.1398183599386	0.11828407765244	0.101675957145059	0.0827658427033063	0.0767910653344657
YLR410W	2	0.0522465748134741	0.0382121449318353	0.0173492258508948	0.0037633798111108	44.3458004036909	36.0154861032459	1	0.923843739487521	0.824470500422164	0.693756421571005	0.655170258029243	0.574919766945146	0.485611408900649	0.392975872084652	0.311534967801001
YLR412W	2	0.000642690722773323	0.0516295733267817	0.00284224759069129	0.00139415230128433	23.4564279844378	17.9682000970309	1	0.840601749199088	0.663045773461698	0.551640265523567	0.448577204876087	0.347706528135948	0.285892612608355	0.2319387387555	0.192703387227688
YLR418C	2	0.114564596146382	0.153576982408266	0.0257300696708363	0.00429713908974119	20.3346187814451	23.0013239444109	1	0.840163799008234	0.66474397373158	0.610410436151153	0.558757595214511	0.446128946354252	0.337296965171997	0.22773859607222	0.173454905542526
YML008C	1	0.215996587698509	0	0.0239322260481861	0.000465523585479738	60.3034740619927	33.1374202353829	1	0.931600896104088	0.842231951584093	0.745585705791725	0.675375254396333	0.538374397263884	0.417822314649313	0.343419554814966	0.261412708494744
YML028W	2	0.266251639334211	0.0879641134333483	0.0224155451299278	0.000178249336334321	36.3563470056415	30.2329708627738	1	0.884896631632227	0.779162452511156	0.71291297649514	0.626795669083893	0.502418273051406	0.399906864652261	0.323847472391192	0.254623405192418
YML102W	2	0.037168263988094	0.206198656342082	0.0201787338606156	0.00227450906499932	11.6776439206426	17.555680426078	1	0.741626255263405	0.580193385474455	0.515180063126471	0.48667242401364	0.413205045299687	0.32239206955862	0.242797212009858	0.200119194829099
YML108W	1	0.545795287460279	0	0.0952769675747071	0.0153438956739476	17.8244711797708	9.48009725211697	1	0.774668528774769	0.48170641529666	0.2563015968106	0.151302304726371	0.109897697903138	0.0758985096481366	0.062130679360646	0.0565049343058064
YMR039C	2	0.029771396205434	0.062137222371583	0.0259945472396603	0.00348980893896946	23.341596536167	18.9278054599781	1	0.852649235008219	0.664849477527015	0.535049501799664	0.487706392983334	0.370468162677235	0.290638926644151	0.193296075634563	0.149469546725969
YMR049C	1	0.275430301022103	0	0.145767940572735	0.00600483495745124	21.3829494099951	11.0207025387547	1	0.795647762456521	0.571235727614002	0.334293637411701	0.179577851756653	0.0682982032563114	0.0418105418263973	0.0351570381201138	0.0387763371661556
YMR080C	2	0.0103677772229493	0.0944201791588123	0.0129810320672653	0.00570517285331017	17.165013309734	16.2689638953867	1	0.821544144638212	0.588815699317877	0.488627891775243	0.453160981924566	0.384276416972406	0.327987907980787	0.259497823282191	0.223181166549791
YMR116C	2	0.489668884622774	0.107093947246362	0.0236565585555186	0.000174782884039752	36.3613047693315	29.0158503824996	1	0.8830194536655	0.782095739109937	0.697153139375913	0.614553528135035	0.498233637411851	0.387451837454461	0.304078321356385	0.23292181199091
YMR128W	2	1e-05	0.0845606574208005	0.000310644345190312	0.00633610943952401	12.2050742612553	8.58236580589347	1	0.708938772249711	0.480484214108546	0.277085966578482	0.162950127077694	0.099562343880923	0.066645529714745	0.0559418121962671	0.0538992852097651
YMR142C	0	2.30570676734413	0	0.0234627860445813	0.000608255979541526	44.3555104152165	29.5856717118235	1	0.884596965930194	0.783289705378097	0.70955453851929	0.637323628119303	0.508120894580048	0.387488235789915	0.306258397298551	0.232551240357769
YMR144W	2	0.0193026557177436	0.159993414253496	0.0222169012357999	0.00120201478349781	10.423137235961	10.1319885106756	1	0.682880052498642	0.479181515947924	0.416939953017697	0.352373831132072	0.28551658366805	0.22716110836814	0.163096012097883	0.137508249621609
YMR146C	2	1e-05	0.0417839056124258	0.000148833447743513	0.00429442561621518	25.5345649666568	18.2462643112304	1	0.841411098732249	0.720859008511746	0.574005626001147	0.442510339382699	0.29523803235151	0.239875245637942	0.182121256558492	0.15408595108388
YMR153W	2	0.00667993115845236	0.0774795973303854	0.0106315107681445	0.00298671075332978	19.3479504346283	17.1428789599234	1	0.824516879982359	0.629751068960809	0.502755615845883	0.460459102841352	0.377619694756744	0.320940421009874	0.266418431659236	0.228830422748248
YMR177W	2	0.0274873136848946	0.186461041409855	0.0242702668771994	0.000182966670859967	9.96759682476475	10.8346937472268	1	0.674058469549711	0.506755787674343	0.434413086776493	0.376685224681205	0.294407622137086	0.225248881567446	0.178091291808539	0.137061859951808
YMR202W	0	2.10665592380495	0	0.0229255625234447	0.000126405543935044	45.5181751813636	30.2852574655235	1	0.896355213857975	0.788496767288685	0.709834904078482	0.636954344729686	0.503417996059935	0.404558629416448	0.313621447105471	0.252579098575846
YMR217W	1	0.148199847369756	0	0.0396357002015092	0.00154443274711958	52.2203611988872	27.2700391027123	1	0.882657142272853	0.785642426951471	0.711988249021366	0.635553873104705	0.474291454972296	0.315666344361602	0.220069157992427	0.156784544270353
YMR225C	2	0.000747642745936685	0.0559588106210114	0.00335001041623085	0.00105138414902084	21.5703182359764	16.4857384297571	1	0.821343072070115	0.63177073329778	0.534691867381463	0.426637300506477	0.323336983853674	0.261802139147674	0.212567335424347	0.181425121147518
YMR231W	2	0.137621454030366	0.55179858407377	0.0237669208856555	0.00115248113795485	9.84952815380381	23.937593627392	1	0.789300949497414	0.674771358927587	0.62578489924133	0.56901167385491	0.438971315230825	0.342493737827603	0.256477812624524	0.206944702868149
YMR234W	2	0.0229866346014057	0.10392590048657	0.0163175991368069	0.000814321010456081	18.979228506793	20.9346381156282	1	0.809021053175024	0.643857455965964	0.570862631000006	0.520720007616644	0.42246348146639	0.344603202382386	0.301598954860113	0.250257631152001
YMR239C	2	1e-05	0.109303665423767	0.0001637795264145	0.0157266082535701	9.70654207432415	6.91683403859631	1	0.705370414164932	0.345058320940568	0.183931074158044	0.13660390000319	0.103561569286648	0.0865592491394931	0.0677099206811469	0.0693100807740806
YMR241W	1	0.245395124226189	0	0.0446330700106255	0.00193092201686763	38.7051542329957	20.539695142645	1	0.895179120174164	0.759928486475587	0.624600142326968	0.503792977453085	0.313584837462581	0.207696366400902	0.147639876069644	0.107752933153866
YMR242C	1	0.142212393093602	0.0119462295812782	0.0362312164575923	0.00109542401651251	43.073201794569	25.448607326206	1	0.868718069567302	0.779556876076774	0.695351410765169	0.589677786180879	0.442588805877143	0.28984829697607	0.219088123224928	0.161954623046691
YMR266W	2	1e-05	0.0756627139064575	0.000278177211518369	0.00904378191181193	13.6898527122909	9.64285555969173	1	0.758028628640686	0.521096918701651	0.307902609088362	0.199522591416949	0.126436351325378	0.0941464721293336	0.0648402217818121	0.0558668592213699
YMR269W	1	0.547370290908686	0	0.108598887074816	0.017329253727169	16.5158648398101	8.72625046877999	1	0.75520294564948	0.432926867050841	0.223168356704315	0.123256016828894	0.0954979934218657	0.0747404444432425	0.0637504417165217	0.058620774478026
YMR307W	2	1e-05	0.0461691311705468	0.00018464218059469	0.0059828594297472	22.8276015393121	16.2135280479322	1	0.852003750342605	0.687648061579317	0.519428901302777	0.389091284402166	0.267250518273486	0.199912980555954	0.155593897528991	0.121197225513246
YMR308C	2	0.00237366314273582	0.0715352879191051	0.00744355440240197	0.00115264164310194	17.84477224449	14.0977228436496	1	0.788693146409841	0.596730249663587	0.470559566500636	0.384565878168642	0.301654150593899	0.249523471548758	0.204358586055737	0.173892282347479
YNL022C	2	0.00449402268387492	0.111791586248421	0.0101635247474512	0.00296076562042191	12.4019788915031	10.4154792146504	1	0.727169412297383	0.484280685443461	0.394549377914917	0.332070929059757	0.288331538969194	0.242338855014821	0.19038699074016	0.181526480896696
YNL050C	2	0.0242890941835912	0.422087734371803	0.0204687606890597	0.00111904766367295	4.8986461879543	7.68092548829174	1	0.562979546186171	0.45258010957318	0.421814186256204	0.385474056955597	0.325082630102816	0.249646239084686	0.183085157256727	0.172395852697138
YNL062C	2	1e-05	0.118243237948272	9.98984062780625e-05	0.00985482886109862	9.30293086368567	6.75308344966518	1	0.674185811853039	0.338207857852641	0.206900398071783	0.153248258786414	0.128452410103245	0.112134705455113	0.0942573204623073	0.104359618777741
YNL066W	2	0.0112215787225317	0.181007573821135	0.0265896640939977	0.0047266776706193	7.39756602682221	6.01075281650939	1	0.586081285988723	0.309481414295025	0.266084544178129	0.236562495921704	0.178849267498509	0.113832363508931	0.0850595959860851	0.0600853422793537
YNL072W	2	0.00905751703294205	0.152897003035214	0.0202515037012467	0.00458508730412242	8.93616047052536	7.37770144375262	1	0.64353567535707	0.364386770595859	0.321952010477738	0.27890986954616	0.208403516558392	0.1509307916539	0.128319715142798	0.100581951225962
YNL082W	2	0.00911343739263235	0.0926652337908852	0.0161237417962017	0.0040095857574265	15.3786495411674	12.9991970402806	1	0.784232184118164	0.53987445769426	0.43987879239487	0.393944115827251	0.307568817927912	0.243184796460245	0.184200638307493	0.162461520952586
YNL112W	0	0.0651115758254543	0.0741506681650751	0.0644136780152219	0.00215295489418038	14.4391944558495	10.2145631830523	1	0.732384766431446	0.478112927134156	0.357814634488153	0.282562576510128	0.146865819664205	0.0564712957060683	0.034335100099385	0.0185926886007187
YNL129W	2	0.0322944738465138	0.0964745680582912	0.0292319089453449	0.000686256452929568	16.3452941878471	14.1957758585669	1	0.770701352062044	0.578915151449374	0.479454007272631	0.411334387932767	0.296469907218695	0.207889521489002	0.156878187375666	0.117154621275768
YNL132W	1	0.333982337955393	0	0.121050948642873	0.00721072190698762	20.237665649244	10.4873333068301	1	0.777045465078993	0.550313022681423	0.31126400559037	0.163666351924222	0.0674507594430759	0.052747898008759	0.0415281789596761	0.0443593499280343
YNL133C	2	0.0130087106024749	0.0810038255255656	0.0189401792142948	0.00184902535307469	17.9426224578655	15.1862460870735	1	0.795128100233988	0.589668549240547	0.498026793802878	0.428186304712612	0.335273563934768	0.244894677224857	0.187862753301296	0.174483692930546
YNL135C	1	0.104087122590155	0.011811184944355	0.0223106790616743	0.000257864439477359	58.7451071298986	36.6682786845883	1	0.91382693910012	0.847778849492837	0.766528767840546	0.690147209911223	0.571253135276072	0.475315266155592	0.370767848060381	0.305343800050888
YNL139C	2	0.0150386774179719	0.0725657297388919	0.0190350358444026	0.00020336268446431	20.4333611237828	17.3918667982137	1	0.796400972484833	0.651333909328443	0.532624184691955	0.464234160438964	0.346811710060423	0.284966517458473	0.21854821445422	0.181964615781678
YNL141W	2	1e-05	0.156551595918674	0.000388236526263138	0.00610178462974422	6.55178230645808	4.59380332525009	1	0.526187489972492	0.181997913033796	0.095369091729601	0.066254056304026	0.0483492419667638	0.0353466600579056	0.0306140691280082	0.0247410572923141
YNL151C	2	1e-05	0.0946963775934665	0.000255735920823494	0.0123248706325235	10.9718359343741	7.7395743977633	1	0.698744288794974	0.450059725585899	0.21443205895468	0.124485146293229	0.099837440952198	0.0721441632585469	0.0597123859994486	0.0520138009269535
YNL162W-A	2	0.00332131265003644	0.11017977537767	0.0120478275112769	0.00327084994040955	11.2393399015731	8.70479775526173	1	0.694839082518826	0.417249783422793	0.339000504170681	0.277995470559534	0.203406192091915	0.153271750460128	0.13546853933442	0.11576311905814
YNL178W	2	0.028316897068449	0.028316897068449	0.0242223894928702	0.000751099492978171	38.2993611731968	27.1832134342725	1	0.865593457300904	0.755004360751789	0.688183011057028	0.611532662501148	0.471311369503615	0.359700621036824	0.28367516401428	0.217323513911658
YNL185C	2	0.0128578644187323	0.0649213105344887	0.0128578644187323	0.00806473374452111	25.7138237992736	24.1895506270702	1	0.762603173377758	0.701018748759986	0.636781041188103	0.565585633900983	0.478948984146286	0.389559161583313	0.320850363946251	0.248496086904592
YNL216W	2	0.0340955588767976	0.399812180402823	0.0296902140481205	0.000618621527094529	4.95122995848719	6.43987979969379	1	0.546720515486564	0.416340771051105	0.370550174426454	0.329523266466979	0.244120582198694	0.174960949090861	0.120503324971011	0.0908325728007126
YNL218W	2	0.0190662502803215	0.187435114210976	0.019024439858022	0.00190299710653646	9.69580867674553	10.6486671744381	1	0.681677038033369	0.478806034633122	0.436649485970654	0.398134549803388	0.321272183738894	0.257806730794537	0.206440412284763	0.173381498695218
YNL219C	2	0.0276231178982988	0.11902935349232	0.0203190200911677	0.00594630776542202	16.0888592257927	17.0632797884636	1	0.810298544894125	0.575427823216355	0.520349765442881	0.46287833936638	0.393334022165628	0.316622165461447	0.235125048354977	0.178156796805828
YNL225C	2	0.016589789986856	0.0829893762383427	0.016589789986856	0.0171529010486796	20.084522453994	18.8545664397572	1	0.700606599660238	0.637293875837061	0.588309701348369	0.541205510601269	0.4307838503596	0.313597407867353	0.24856784317524	0.185683528309601
YNL233W	2	0.0182857677059732	0.10247147598677	0.021952821127761	0.00437899433330307	15.1788619539566	13.5021081300274	1	0.783520000668598	0.536327014163218	0.469111964326577	0.396972184234226	0.325045013486565	0.233243182565184	0.178987966268361	0.145133359566551
YNL244C	1	0.197006062304751	0.011259894678394	0.0315093965000917	0.00148557843655627	43.1140449692054	25.6471791748944	1	0.867028360890276	0.782000091580392	0.693570845681706	0.598557077583768	0.43942623691507	0.296682226478499	0.235198423473601	0.187986522290692
YNL253W	2	0.0219387424653794	0.116715806055106	0.0190554303039041	0.00384998855795792	15.5156239720757	15.9085646458191	1	0.792632169171658	0.574757184363322	0.494927023097702	0.453510691274462	0.382885650794215	0.295978632210246	0.231267451894785	0.18956450243457
YNL270C	2	0.17336535933294	0.273438360503131	0.02287983176489	0.00143649738064178	19.1968254682173	27.1745791778389	1	0.842725865377832	0.71802738237518	0.660935920204397	0.610798509898925	0.483733282573804	0.365308840816777	0.292244228256845	0.226180984692764
YNL273W	2	0.00708901258489809	0.101390320889521	0.014775080650179	0.00250376919821453	13.6412636370417	11.3400572625186	1	0.747883669299532	0.505905108775334	0.411795080144683	0.356389562226323	0.275718058053106	0.222215669790658	0.178813291427358	0.150472025809698
YNL301C	1	0.502156628049342	0	0.024611503595633	0.000815038335902479	48.5970483540938	29.0570447061646	1	0.879908446734892	0.797943780135869	0.703317709156126	0.636606507698976	0.493327300861283	0.389624863738857	0.298913055309554	0.216675580464605
YNL302C	2	0.287504775357282	0.287504775357282	0.0230663353101234	0.00165592341873428	23.4157135146216	28.4793937875147	1	0.830084724167232	0.772083395442064	0.697481336667656	0.621700899604821	0.488090743370866	0.374993833873804	0.303353376628016	0.230554976426105
YNR017W	2	0.0219845720131391	0.164907095201004	0.0231032822457682	0.000771707293593643	10.4422946989697	10.4481344658878	1	0.680708547525875	0.496037407354622	0.413928315418857	0.372876133246621	0.285886997109263	0.221812890698115	0.161262642500056	0.145802111236101
YNR050C	2	0.0296298852641291	0.0296298852641291	0.0227901035590569	0.000641574664259093	38.8142018417093	28.0603957938885	1	0.862798302503404	0.769888899166198	0.692344229677788	0.61219812185	0.482303640533589	0.377660030979364	0.3047178656723	0.223524474643743
YNR060W	2	1e-05	0.0363491033526146	0.000270733682096958	0.000957807040812907	28.5193135115569	20.0956894594687	1	0.848029531720867	0.725557652653578	0.594036747805661	0.497781036916873	0.351411593551917	0.243316000082469	0.198529134124988	0.153152064194004
YOL002C	2	1e-05	0.0478513034199422	6.6395418936898e-05	0.009211836405063	24.0405655192532	17.8902198226998	1	0.869916367619094	0.716397231976505	0.51913220499129	0.415816617031212	0.339350278233111	0.271735928923578	0.222322996626377	0.174615225327313
YOL006C	2	0.00546821011411831	0.0911135386385699	0.0157222498209724	0.00158420382593713	13.9550252184527	10.9401358278301	1	0.73744629450423	0.518814926481181	0.391390940432145	0.313468848498711	0.250817659400339	0.185602007475724	0.140932608443972	0.117157887110994
YOL012C	2	0.00258347945342782	0.053691118364494	0.0165623337253249	0.00258853785127707	20.5418657068645	14.8588081118548	1	0.825809308419629	0.615305187203622	0.476304067202174	0.391407551724227	0.271025404135673	0.2034822461864	0.124588516593155	0.0940764416821007
YOL039W	1	0.316164396022884	0	0.0258071710509046	0.00138514461971281	51.4005656974825	29.0941311434287	1	0.875546419913395	0.797927587614128	0.714914854210013	0.641550637805884	0.502811004779487	0.374597023254907	0.296494820714336	0.210552450616238
YOL040C	0	2.79499287876774	0	0.0236028664069178	0.000730778811749105	43.7988661177221	29.3967934659499	1	0.886189644385243	0.781995348840299	0.707457134311659	0.625804463808247	0.510824667212379	0.393528866124483	0.301101905692021	0.227171934907605
YOL054W	2	0.00337350364453741	0.150881233898708	0.0126226915275923	0.00655026302945883	8.21535271733502	6.37632431320037	1	0.622085303026798	0.317373023600333	0.247935950131647	0.223749348415189	0.189700068342401	0.153794147626285	0.11958125728325	0.0904972885246951
YOL058W	2	1e-05	0.0618722317368689	8.3323568392071e-05	0.00480729885924098	18.0991220214192	13.2655285358043	1	0.82122842069999	0.586001298545095	0.434824087769337	0.345161321435757	0.251934308633114	0.196271210006954	0.141870475465034	0.131526308897608
YOL080C	2	0.000577923277475437	0.191504276775657	0.00706602470129708	0.0025705737322701	5.63190668174857	4.04483332399364	1	0.454938898358243	0.170430550253222	0.118755619193304	0.102488760194715	0.080379063205703	0.0564108004100689	0.0525468864648894	0.0479992468678942
YOL086C	2	0.0324419506551433	0.0324419506551433	0.0223069443371618	0.000437844362590678	37.8266881900905	27.9415827053757	1	0.864065267330196	0.765266474046546	0.690304596453269	0.614057474532817	0.477004099888311	0.374211149119981	0.302208240363845	0.233875120653875
YOL093W	2	0.0546778638875584	0.0943588938030728	0.0546778638875584	0.0252415455784923	13.4195082541421	10.1404498938752	1	0.7824034174571	0.528130927592176	0.285338211489959	0.207663865575632	0.17256126849037	0.13072842283421	0.0888257272723695	0.0826648611232697
YOL109W	1	0.366532284089711	0	0.0276385188162303	0.00077028424775197	47.0944795098789	26.8808179020873	1	0.903660023344927	0.800692561080012	0.695040060691188	0.595175215039394	0.446262890198473	0.33878973499283	0.272556598504699	0.212549753710098
YOL114C	1	0.837558210262426	0	0.0241677745805353	0.000928481570979705	46.1532008721104	29.0069799392638	1	0.899082912103337	0.802195586069377	0.679025969655058	0.616456778076142	0.502943067496003	0.379836701630701	0.303652693710339	0.235221111792417
YOL120C	1	0.343189492656204	0	0.0255251336493237	0.00229392456158503	50.8324405409208	29.0570462510074	1	0.871736309342136	0.786357280639424	0.720575698823367	0.639115990539256	0.50569708000135	0.383007425942415	0.296109602169145	0.203330000377296
YOL125W	2	0.00603584736343438	0.107020891038514	0.0120434544311216	0.00159385277552053	13.2780447639805	11.3292105091317	1	0.733263458513853	0.519326452362711	0.411822903817848	0.356044950218453	0.302253896508146	0.239570900964285	0.198451697868281	0.18156670503841
YOL144W	1	0.595340167755482	0	0.104209824223963	0.0124027439712177	16.3148720864063	8.67585792934176	1	0.711080843283728	0.466756465427175	0.2149043248147	0.133626358712823	0.0911994655795947	0.0690800989271195	0.0532944073384893	0.0525277528624753
YOR004W	1	0.832988304105542	0	0.214859389061066	0.0085125297963618	9.4561948537134	4.94390539425737	1	0.513390448932848	0.1522059156287	0.0680675312271912	0.0605949536854783	0.0480746062095127	0.0373929781546502	0.0330852669237578	0.0313824352799494
YOR006C	2	0.00186187265617683	0.128082408253228	0.010196286520277	0.0056233210587198	9.100846965398	6.80793517600061	1	0.644978659574772	0.33447478475602	0.248156992497844	0.198057304674303	0.166022038890963	0.126173539636331	0.0957753521467169	0.0816586620571031
YOR045W	2	1e-05	0.0433796622437826	0.000161994488782513	0.00603852311274505	24.4696648975813	17.440890605211	1	0.848686901615496	0.713918597424193	0.550440507055728	0.403979015693008	0.300661844728798	0.231761407819132	0.161308946756524	0.141642323298175
YOR063W	2	0.116296655072653	0.0489364220819308	0.0223021525607057	0.000226465560709725	37.6110727705959	29.7345483694228	1	0.88768659019188	0.775864069157518	0.6919036946376	0.62273884338091	0.50697034241879	0.394781673971659	0.318608364232129	0.250911400522539
YOR064C	2	0.112118940139928	0.112118940139928	0.0228157806439195	0.00494449035735337	26.3742065193187	26.9802158451338	1	0.79597273605585	0.714991883299433	0.642809368200962	0.591011537824585	0.482701034475412	0.39384359915767	0.291250132126895	0.246172783890241
YOR094W	2	0.0254150736194154	0.104679832031179	0.0220312799151822	0.00530556702853889	16.5539950768823	15.8479518260095	1	0.807516951905387	0.583354906263044	0.484791103910635	0.447703593812405	0.369858492001569	0.284040437958195	0.197199533338481	0.163581336855457
YOR106W	2	0.0167036741762394	0.0924924341237779	0.0167036741762394	0.0127950324151268	18.3156710539993	17.592498232554	1	0.702100118590617	0.621075358590521	0.57087712228141	0.51892576602962	0.41075754703782	0.311531846279176	0.231937385566978	0.188993069040968
YOR108W	2	1e-05	0.0536443328034149	0.000222365708411701	0.00556334505467812	19.4759846632385	13.7747729946646	1	0.809624030470352	0.646243606245971	0.464807677456022	0.334320993559938	0.206079804356579	0.153896839843454	0.118345057574209	0.0959413541501976
YOR191W	2	1e-05	0.0278390036750603	0.000265685209714338	0.0014043871299653	37.2594488239297	26.2614092020248	1	0.891770725200109	0.749050434567318	0.665112430215768	0.595154725490566	0.472840276708714	0.336223039462231	0.267558867035797	0.226101803952044
YOR213C	2	0.0105825526401787	0.23183772796753	0.0165437353245293	0.00317541406272341	6.76375463871205	6.39521532527098	1	0.580361466894172	0.363665264438172	0.346621338038692	0.324398185402598	0.272575436147911	0.205549719008147	0.174255270689805	0.156370145337748
YOR236W	2	1e-05	0.0819182082693898	0.000217086288228771	0.0140664781397681	12.7680643113154	9.03534850901199	1	0.769997183773109	0.4846113599747	0.272734191884686	0.183492191213147	0.117019058986351	0.0937785815407583	0.0711388855561498	0.0656221420881829
YOR243C	1	0.491022077835331	0	0.16230867860709	0.0151620354546251	14.3073732151301	7.42873456805591	1	0.713795793589994	0.33342591811651	0.142653095360041	0.0878323747922872	0.0721276794832831	0.056102291689571	0.0458432279372774	0.0402310550589458
YOR258W	2	0.0603397943290112	0.364599788335384	0.0242552706702012	0.00044600784979952	8.20751558427279	17.0840745713445	1	0.701456572559986	0.586269368013888	0.530450746033921	0.477866635170146	0.361654740609095	0.276241740590045	0.231009631244827	0.176703098562628
YOR286W	2	0.00606240194641288	0.0459587173678408	0.0138632225513196	0.00155582836518986	27.6291837063355	21.4380799354559	1	0.866548250582861	0.711481576601879	0.591857518178279	0.505080019504386	0.400733086505932	0.320949066364744	0.259972667024355	0.195474163047807
YOR293W	1	0.275470366812754	0	0.0278229635656565	0.00338309169239218	50.462152444836	27.9639702181587	1	0.854877777818309	0.783991399685939	0.716538589225461	0.638090596443007	0.477957184398926	0.367331965501002	0.275778742868075	0.184860643184291
YOR295W	2	0.0191630376811433	0.161232057094176	0.0196161290654275	0.000969985826592153	10.958735339385	11.4175208078035	1	0.697772610976726	0.514887749525972	0.431750860635254	0.392878588580665	0.323687620287072	0.260402114889291	0.195588393225717	0.168876602367554
YOR313C	2	0.0435039180819504	0.103932070927581	0.0191205014780598	0.00466622955840355	22.2147243018428	24.9953953570264	1	0.848484862794799	0.663845855515901	0.624474468488753	0.5787969548195	0.467554634436018	0.337758478797893	0.304249623376289	0.268962037363302
YOR319W	2	0.00154441503806072	0.07841620667389	0.00475577683202786	0.00257363661365908	16.5674682458964	13.2968084908872	1	0.788187447536854	0.565756345111806	0.45086913640551	0.375629609313386	0.306532645801296	0.261221115307656	0.206724376945675	0.201641747060992
YOR341W	1	0.463267873619494	0	0.0738075367831994	0.00954364448072226	22.1830652233581	11.8619014167016	1	0.779439249681585	0.59462626532314	0.405127502212189	0.229121532003762	0.116012305358054	0.0833150263968534	0.0731963091386923	0.0762426141181009
YOR355W	2	0.0069077180252396	0.0951639898058536	0.00887881869967234	0.00543164525711858	17.4191233649178	17.3068416458277	1	0.826568534804569	0.595328626337173	0.507752878018617	0.466574879987117	0.405087582941767	0.360683001330352	0.317929875068585	0.264965869486525
YOR356W	2	1e-05	0.0297412485498118	0.000246809205785768	0.000764994070153264	34.9738978355431	24.6832760785938	1	0.867045786564007	0.756258462197566	0.637918832689989	0.579585316114547	0.444691308477968	0.321614399543109	0.246864788885171	0.207691946038819
YOR358W	2	1e-05	0.0300368887219042	0.000134586889967125	0.000897417674082158	35.7541658290017	25.632817705815	1	0.888578552289913	0.74348541524368	0.659022244755718	0.590822339344665	0.450267812644954	0.338468293229024	0.271506983137246	0.229806180472704
YOR368W	2	0.0297719958191719	0.228216615155593	0.0181694341816442	0.000281430075542762	10.2274896045788	16.4718803160069	1	0.70550286933787	0.575418299562885	0.511190490634085	0.474622195884032	0.384755341360829	0.331760112948378	0.268865140527403	0.217707864387654
YOR369C	2	0.24302524360239	0.24302524360239	0.0231802074714991	0.000358511952703158	23.6275256179411	28.0804165332471	1	0.842460392326441	0.761263415536989	0.685385294598263	0.609155236737029	0.477634375615885	0.380492588490628	0.296002092599611	0.236425599544995
YOR373W	2	0.0349843939858688	0.34764301273968	0.0229813751563843	0.000548529863231964	6.59203517587885	11.2992000437187	1	0.626483512077073	0.514682743646035	0.450257860842674	0.415082492597207	0.33087854023773	0.24788968563022	0.19099936467401	0.172475800856583
YOR375C	1	0.701221620347978	0	0.0222348365888924	0.000516555417187768	50.6788010758156	31.6001322943445	1	0.912654049257605	0.806029170284979	0.706385715825791	0.655747802657966	0.523262394307018	0.415825971058214	0.329519118396556	0.265029735833205
YOR378W	2	0.113826325743089	0.291828978789824	0.0169997591213757	0.00117325064443643	18.9711831908548	35.1041806954861	1	0.852072334083083	0.744461548237005	0.706901007466926	0.657183239325014	0.558778955893387	0.466687918865276	0.385306953755182	0.312005463352444
YPL016W	2	0.0116814101580732	0.132458167584545	0.0223275070709751	0.00775138116587031	10.5674286477238	8.82827066924912	1	0.705006410681561	0.400823830515564	0.356741652002934	0.314698994781826	0.226785279104905	0.173292741305063	0.132658264814046	0.0936399778303179
YPL037C	1	0.588754625382666	0	0.0227529041232544	0.000434185793032305	50.7444353436807	31.0754698079746	1	0.905839706182057	0.803552283777163	0.716511380333246	0.640907375414988	0.523548479200173	0.418401726104148	0.313543083643289	0.254745718922279
YPL047W	2	0.108347069540531	0.148281578646044	0.0226015007580822	0.000579469395238862	22.5765900605815	26.3738384014746	1	0.842536587816711	0.720884357292015	0.641780118548056	0.583632319345967	0.469299198247577	0.375925707128593	0.293260449928395	0.219219190124943
YPL061W	2	0.0405922771408281	0.107406845429021	0.0280604009083779	0.00559756747062069	16.5312034527747	15.4739152336064	1	0.807030209551022	0.568098519971841	0.489139367181691	0.447922164065747	0.344874705100891	0.241460892672266	0.167564362091863	0.125211282873424
YPL078C	2	1e-05	0.0335817759122266	4.01609569578052e-05	0.00203638289245578	37.1816617866448	29.150385368804	1	0.901015733185051	0.785283889307981	0.696772105166813	0.589188123803707	0.46738623949507	0.410664387237938	0.357676838647234	0.308149738919661
YPL085W	2	0.0177788041832133	0.0800049113293172	0.0177788041832133	0.0125499343157454	20.4533033902124	18.7528953092392	1	0.718607383223069	0.637266343474927	0.584899333914407	0.533523899808787	0.417238231030102	0.305980546864709	0.226223066621167	0.191711460391316
YPL099C	2	1e-05	0.0404910483197673	0.0001952299866468	0.00683899229376545	25.9554180233257	18.4097152084888	1	0.875354396405561	0.724798135491877	0.555122029631071	0.423364119903677	0.32363763746552	0.242643269456392	0.179332470223442	0.137620533892735
YPL106C	0	0.020595485306044	0.020595485306044	0.020595485306044	0.00245981618227296	48.5543304826392	33.6552973093686	1	0.871055423222767	0.802885614119433	0.749059367771464	0.690102484906531	0.535948101966387	0.440989016667474	0.359507616287688	0.271557277125085
YPL108W	2	0.00015331664369877	0.0818293263862108	0.00113654310302159	0.00686877609110189	13.8431416710334	10.2081687916183	1	0.753874163262822	0.518532428459972	0.325645220611541	0.265685402199008	0.215676860184122	0.169112532477151	0.129410868849452	0.106129057569781
YPL116W	1	0.190907962609364	0	0.0220430971459457	0.000862774452086199	66.3181806413147	36.3127186224105	1	0.924374555512692	0.835837974680419	0.758316582717627	0.707568497911615	0.586037379007104	0.471513586806451	0.369374997605785	0.288332110900466
YPL131W	1	0.110256986339981	0.0188191355856526	0.030842170120555	0.00021053724664142	42.1090587510094	27.0189440405059	1	0.88620056424004	0.773821235841602	0.694448391013097	0.61021043534836	0.462289771560132	0.341374592858313	0.25277226072917	0.195340508312921
YPL133C	2	0.0134684286259106	0.060279743951286	0.0134684286259106	0.00992360531541353	27.1193160468686	24.8348213124344	1	0.766192083231968	0.697127306750999	0.640504189827042	0.59496103162417	0.481475952108445	0.39579928749529	0.30131268016475	0.254492541363599
YPL143W	0	0.0240566805096345	0.0240566805096345	0.0240566805096345	0.00170771270810049	41.568494855286	28.8130850875755	1	0.864184397680426	0.770360624596672	0.703464892596781	0.636521547471294	0.501547413201614	0.38171102804041	0.297667386261081	0.218240439166721
YPL144W	2	0.0273648110123444	0.128351998175126	0.0239504829893799	0.00254151005486273	13.7593224860904	13.5715445672903	1	0.754434098346827	0.545209982557209	0.46690671690906	0.416811578597022	0.333595283028906	0.236586926091989	0.173627685244498	0.156097705123291
YPL157W	2	0.0078727581412072	0.150855530576493	0.0155040728600194	0.00349252748992412	9.49916655480382	8.17579687940977	1	0.663067919836249	0.403477968889492	0.357169267145716	0.305566317246171	0.252716234710977	0.209371837040898	0.165097064136709	0.141092704191201
YPL163C	2	1e-05	0.0532066415001695	0.000111546073869185	0.00298651956640413	20.475720062087	14.7880876098216	1	0.803320730057366	0.656355289638229	0.4923446751309	0.379751310835066	0.239113131298132	0.189720812620104	0.154681455284793	0.132026828270933
YPL183C	2	0.00126592326576131	0.147427072729679	0.00650452905352513	0.00802330793304801	8.03414988989615	6.07414826785463	1	0.616505751890905	0.286870579513001	0.231994806607828	0.201863200075681	0.174489839457129	0.144210888201099	0.113114985566128	0.108311023617614
YPL187W	2	0.00215997453919686	0.0512169931417799	0.0181526736601069	0.00489179441402346	20.9638985140645	14.9734183536628	1	0.832037805217948	0.641108712960855	0.464695201242214	0.373605338407172	0.277754888848537	0.201208226666878	0.120422684597218	0.0774096111048411
YPL193W	2	0.0016133702581432	0.0995087022664051	0.00567303078983142	0.00496041989728012	12.7014109796085	10.0028452541494	1	0.743638153899759	0.468173672841749	0.365795840543617	0.304152867871302	0.247036163463846	0.21567718047834	0.1885175184929	0.153108447973625
YPL210C	2	0.0202150144667639	0.108002504321284	0.0164161425412543	0.00338287665720617	17.4033219113118	18.6139171669987	1	0.812189220083485	0.600927265697743	0.547983962292643	0.48485487903587	0.409350700923426	0.341541535891253	0.261473903868658	0.238145214222279
YPL216W	2	0.0528776293312221	0.281133481394322	0.0188858229402007	0.00153604658793301	11.3764430061397	23.6219600420181	1	0.760419902784082	0.629304942956556	0.594347178599976	0.548374413566166	0.46111078754532	0.355768359222977	0.290479569498509	0.256896945189083
YPL227C	2	0.0228877724410944	0.0825620740672887	0.0278281579398619	0.00230823664976602	17.2827952762856	14.1765516454802	1	0.79230096052593	0.584340587503189	0.45979781774948	0.403074775208316	0.295752780612349	0.222416270705302	0.143331036234344	0.109154062722104
YPL235W	2	0.0213542360133489	0.083294768459401	0.016905410204623	0.00293233560817208	21.6261960312332	21.3319643121428	1	0.820814501139013	0.701685912719866	0.548301650233701	0.50712915419033	0.43081579120729	0.364179525775528	0.280456672797873	0.232166342097329
YPL253C	2	0.140044153029188	0.140044153029188	0.0307762553050892	0.00412797346350017	19.8165935875107	19.8690978191005	1	0.758712216816242	0.664714195177512	0.587352728737719	0.514013086453324	0.35163769715862	0.273664903971698	0.199607534015145	0.173140965961871
YPL266W	1	0.259994420199562	0.259994420199562	0.259994420199562	0.0109725643545608	19.2311819467594	9.88437298811456	1	0.789516918562801	0.538917960981883	0.264060551162705	0.108305364817813	0.0485984741880722	0.0384628737041122	0.0303075901194985	0.0334907008930115
YPL267W	2	0.00901011672003636	0.152303318539456	0.0174893755203946	0.00220877654953508	9.39274884698225	8.05347976275951	1	0.652660762150333	0.411643946681051	0.344930934779375	0.297900392055282	0.245561848331214	0.198971667626639	0.148603730478425	0.129041834136947
YPR004C	1	0.578894376992012	0	0.0257486068625918	0.00508598627813744	45.746775995547	27.6284477265129	1	0.918932223979363	0.811556432914523	0.6833889199217	0.579056092919341	0.430948912284594	0.368848156670161	0.297235695632075	0.247133396080914
YPR043W	2	0.0270253277067441	0.0270253277067441	0.0219633875184722	0.000946156399958209	41.2663218464325	29.5429303170982	1	0.870605440763356	0.770229330664172	0.704252012880284	0.638009386048192	0.499325008638914	0.396832132814058	0.31653254314133	0.240451574207096
YPR051W	2	0.0340602684116762	0.27215783961268	0.0241260526867902	0.00155880019649994	7.87596465506505	10.99193761019	1	0.651028257107054	0.494086930470327	0.449282689541467	0.396616417547539	0.330322676426783	0.247929330337663	0.169476097478468	0.146298036426791
YPR074C	2	1e-05	0.0343241691993204	0.000161356788810695	0.0015826086285634	30.9305419548818	22.0475726170703	1	0.838091936701518	0.742082096370591	0.620724692894324	0.551507135949508	0.379234202325864	0.281817662982386	0.220233140961863	0.194837618249256
YPR100W	0	0.000637195507309099	0.0298359189100903	0.0083824643504201	0.00534303072313679	35.3103158765738	25.0258061515688	1	0.896146305548245	0.777349536746006	0.664036654595612	0.514913034810131	0.443640597357905	0.359592807952213	0.262838954971729	0.195276452602001
YPR104C	2	0.0344911156057436	0.138070777069647	0.0231381254448061	0.00322949322155909	14.4334394076895	15.7825893885172	1	0.772523862935204	0.570554981077936	0.500269485884122	0.463924540076404	0.370373055413162	0.260529567502054	0.204148085832212	0.179106011534225
YPR141C	2	0.0540340302358998	0.119266663717103	0.0291579258827932	0.000439561481884435	16.4635848647597	16.208324589759	1	0.762807101656459	0.629109429977357	0.513289434983293	0.451589339857205	0.323163700174376	0.237559262620056	0.175521467231516	0.148163593809684
YPR164W	2	0.0256766183391333	0.0352229140168362	0.0184780849271557	0.0013538668973171	39.2379269171049	30.589873283144	1	0.907314892056187	0.785175110209109	0.682300320134294	0.613118723232004	0.520954829389344	0.414345208155938	0.34531710752946	0.271809895523392
YPR169W	2	0.000725184103349203	0.0712223462794578	0.0030041000043639	0.00284934772856731	17.2542145189001	13.3496663730669	1	0.786416233563193	0.593372637716397	0.443672405437213	0.353414633341844	0.296434086476658	0.241212379219931	0.188920468497619	0.17613022607217
YPR173C	2	1e-05	0.0265204892188587	0.00010621718576005	0.00148159292606289	41.241106196647	29.8457223225655	1	0.899030110324773	0.796382004928422	0.678221679733167	0.619955431065473	0.518597232797523	0.398839173841258	0.312818393888733	0.281077173036551
YPR187W	2	1e-05	0.0598203001012245	9.87241790833506e-05	0.00869296026370278	18.4069327179545	13.3686759092414	1	0.832122853038305	0.614692020587341	0.443654536854997	0.311757833879092	0.242739134148973	0.189617570146154	0.134165214748868	0.127331808129433
YPR189W	2	0.0394010229814334	0.11226881262573	0.0255998826549378	0.000843713903667642	16.7410316296896	16.5109412327232	1	0.783509743269862	0.603366518295357	0.52462236823875	0.458601909359419	0.348561664991078	0.255234302629084	0.200178655848006	0.159347409574374
